# Supplementary material for: DNA methylation landscapes of HIV controllers: an epigenome-wide association study
Source: eBioMedicine. 2025 Oct 30;121:105999. doi: 10.1016/j.ebiom.2025.105999 (PMC12598396; doi:10.1016/j.ebiom.2025.105999)
Supplement: Supplementary Tables [file mmc1.xlsx]

## Sheet: Table of content
Table	Ethncity in which analysis was done for the 2000 HIV cohort	Description
Supplementary Table 1	Western European	Significant DMS from EWAS analysis (HIV controllers vs. NHCs) in the discovery cohort
Supplementary Table 2	Western European	Validated significant DMS from EWAS analysis (HIV controllers vs. NHCs) at the nominal P-value <0.05
Supplementary Table 3	Western European	Enrichment analysis with genes asociated wth DMS (nominal P-value <0.05) detected via EWAS
Supplementary Table 4	Western European	Significant association between DMS and genes (HIV controllers vs. NHCs)
Supplementary Table 5	Western European	Enrichment analysis with signiciant genes detected via eqtm analysis in the Western European
Supplementary Table 6	Western European	Significant association between Validated DMS and plasma protein (Olink) (HIV controllers vs. NHCs)
Supplementary Table 7	Western European	Significant association between Validated CpGs and Cell percentage (HIV controllers vs. NHCs)
Supplementary Table 8	Western European	DMR result from Comb-P. Gene annotation was done using the GREAT annotation
Supplementary Table 9	Western European	DMR result from DMRcate. Gene annotation was done using the GREAT annotation
Supplementary Table 10	Western European	Overlapping region between the Comb-P and DMRcate.
Supplementary Table 11	Western European	Globaltest of the overlapping region in the Validation cohort
Supplementary Table 12	Western European	Enrichment analysis with genes asociated wth DMS detected via DMR
Supplementary Table 13	Western European	Mandelian Randomisation
Supplementary Table 14	Western European	Mediation analysis
Supplementary Table 15	All ethnicity	Significant DMS from EWAS analysis (HIV controllers vs. NHCs) in the discovery cohort
Supplementary Table 16	All ethnicity	DMR result from Comb-P. Gene annotation was done using the GREAT annotation
Supplementary Table 17	All ethnicity	DMR result from DMRcate. Gene annotation was done using the GREAT annotation
Supplementary Table 18	All ethnicity	Overlapping region between the Comb-P and DMRcate.
Supplementary Table 19	All ethnicity	Globaltest of the overlapping region in the Validation cohort
Supplementary Table 20	Western European	Sex distribution in the overall study population and among HIV controllers in Western Europe

## Sheet: Supplementary Table 1
Supplementary Table 1: Significant DMS from EWAS analysis (HIV controllers vs. NHCs) in the discovery cohort. MethylationΔ shows the difference in the normalised methylation β value between HIV controllers and NHC
cpg_id	MethylationΔ	Estimate	StdError	z.score	pval	FDR	Chromosome	Position	Relation_to_Island
cg00040504	0.01	3.3993	0.771035	4.40875	1.03967e-05	0.0305487	chr12	90327061	OpenSea
cg00090027	-0.01	-3.30673	0.749638	-4.41111	1.02844e-05	0.0304856	chr10	87899222	OpenSea
cg00092992	0.02	4.19932	0.988797	4.2469	2.16753e-05	0.0418868	chr1	33596100	S_Shelf
cg00156032	0.01	2.50668	0.59649	4.20238	2.64126e-05	0.0443691	chr13	45706980	OpenSea
cg00213192	0.02	3.37903	0.790778	4.27304	1.92822e-05	0.0397421	chr2	159363889	OpenSea
cg00222174	0.03	2.30266	0.511008	4.50611	6.6028e-06	0.0259274	chr7	55584235	OpenSea
cg00225006	0.01	2.73911	0.643595	4.25596	2.08157e-05	0.0413937	chr15	83477872	N_Shore
cg00242096	0.02	2.37472	0.573324	4.14203	3.44253e-05	0.0489215	chr1	236074111	OpenSea
cg00248242	0.03	3.11208	0.698507	4.45533	8.37658e-06	0.0278997	chr2	240867059	N_Shore
cg00260664	0.02	2.79136	0.652926	4.27516	1.91004e-05	0.0397421	chr7	37105350	OpenSea
cg00289819	-0.01	-3.66941	0.85218	-4.30591	1.66299e-05	0.0381341	chr17	40942256	OpenSea
cg00332659	0.03	2.18538	0.507266	4.30815	1.64626e-05	0.0378761	chr16	78132184	N_Shore
cg00365642	0.02	2.4279	0.572683	4.23952	2.23997e-05	0.0426162	chr2	8456058	OpenSea
cg00449482	0.01	2.70636	0.586386	4.61531	3.92506e-06	0.0195911	chr19	56187915	S_Shore
cg00458932	0.02	4.41317	0.929908	4.74582	2.07668e-06	0.0149805	chr2	208199465	OpenSea
cg00539836	0.01	2.29438	0.525408	4.36685	1.26051e-05	0.0329635	chr14	73756541	OpenSea
cg00594591	-0.01	-2.17338	0.519864	-4.18066	2.90662e-05	0.0459622	chr2	225176201	OpenSea
cg00687117	0.03	2.61547	0.628988	4.15822	3.20738e-05	0.0472556	chr15	76129654	OpenSea
cg00704592	0.03	2.54333	0.565681	4.49605	6.92284e-06	0.0264691	chr7	92534346	OpenSea
cg00715698	-0.02	-2.80702	0.590602	-4.75281	2.00612e-06	0.0148742	chr14	73026856	OpenSea
cg00780520	0.02	3.90517	0.869206	4.4928	7.02912e-06	0.0265161	chr8	128808554	S_Shore
cg00794529	0.01	1.8948	0.390911	4.84715	1.25248e-06	0.0119987	chr3	52445096	Island
cg00813233	0.01	1.86566	0.44323	4.20925	2.56225e-05	0.0441655	chr1	79142226	OpenSea
cg00852534	-0.01	-4.20617	0.863514	-4.871	1.11037e-06	0.0118074	chr6	43212858	N_Shore
cg01131297	-0.01	-5.76056	1.11734	-5.1556	2.52814e-07	0.0065621	chr9	19925171	OpenSea
cg01145975	0.02	4.27813	1.02477	4.17472	2.98349e-05	0.0461652	chr6	106562613	OpenSea
cg01153946	0.03	2.6323	0.636253	4.13718	3.51597e-05	0.0492519	chr20	37062621	N_Shore
cg01321816	0.01	2.27813	0.503649	4.52325	6.08966e-06	0.0248638	chr15	91358514	N_Shelf
cg01372572	-0.01	-5.36472	1.06935	-5.0168	5.25399e-07	0.00990069	chr15	25941836	OpenSea
cg01381367	0.01	1.30574	0.314485	4.15199	3.29591e-05	0.0475191	chr11	72433551	OpenSea
cg01459845	0.02	1.43668	0.348343	4.12433	3.71813e-05	0.0497082	chr3	69255721	OpenSea
cg01460228	0.02	3.18524	0.701017	4.54373	5.52662e-06	0.0236436	chr6	159067022	S_Shore
cg01569406	0.02	3.08688	0.695773	4.43662	9.1384e-06	0.0289709	chr17	8824661	OpenSea
cg01658776	0.01	3.33269	0.804609	4.142	3.44294e-05	0.0489215	chr2	13068523	OpenSea
cg01789471	0.01	2.94776	0.71523	4.12142	3.76542e-05	0.0499188	chr14	91876542	OpenSea
cg01882126	0.02	3.70582	0.791385	4.6827	2.83125e-06	0.0171548	chr11	108604316	OpenSea
cg01891077	0.02	2.8876	0.678906	4.25331	2.10634e-05	0.0415439	chr5	156771488	OpenSea
cg01897074	0.02	2.74631	0.648388	4.23559	2.27953e-05	0.0427522	chr13	107213274	OpenSea
cg01955203	-0.01	-2.13475	0.480661	-4.44128	8.9426e-06	0.0286545	chr8	124515502	OpenSea
cg02003272	0.01	2.60121	0.601528	4.32434	1.52988e-05	0.0365809	chr13	50702719	N_Shore
cg02114351	0.02	2.08781	0.479346	4.35554	1.3274e-05	0.0341096	chr12	117110379	OpenSea
cg02130906	0.02	2.60675	0.560184	4.65338	3.26542e-06	0.0182092	chr3	187520901	OpenSea
cg02159303	-0.01	-4.5259	0.967201	-4.67937	2.87751e-06	0.0172532	chr9	30773533	OpenSea
cg02223801	0.03	1.99561	0.453397	4.40146	1.07523e-05	0.0308351	chr7	157366933	N_Shelf
cg02302745	-0.01	-4.6442	0.914352	-5.07923	3.78965e-07	0.00789298	chr2	221989631	OpenSea
cg02309170	0.01	3.82365	0.745782	5.12704	2.94335e-07	0.0065621	chr1	33450133	OpenSea
cg02343594	-0.01	-4.56063	1.03869	-4.39075	1.12962e-05	0.031867	chr6	41023090	OpenSea
cg02504353	-0.01	-3.97733	0.935994	-4.24931	2.14427e-05	0.0416976	chr1	227966424	OpenSea
cg02532700	0.02	1.30433	0.309202	4.21838	2.46067e-05	0.0434282	chr22	37257404	OpenSea
cg02543462	0.02	2.43149	0.579935	4.19269	2.75669e-05	0.0451949	chr2	113885116	OpenSea
cg02557933	-0.01	-3.12661	0.662394	-4.72018	2.35642e-06	0.0154432	chr2	220351040	S_Shore
cg02569526	0.01	1.69824	0.401847	4.22609	2.37788e-05	0.0429347	chr14	55883768	OpenSea
cg02588451	-0.02	-3.45286	0.827301	-4.17364	2.99768e-05	0.0461652	chr1	226847467	OpenSea
cg02608289	0.02	3.44732	0.775263	4.44665	8.72196e-06	0.0282911	chr17	17894431	OpenSea
cg02658239	0.02	2.58033	0.60195	4.28661	1.81419e-05	0.0393489	chr2	225435435	OpenSea
cg02684964	-0.01	-3.97652	0.938639	-4.23648	2.27055e-05	0.0427522	chr10	71176739	OpenSea
cg02690881	0.02	3.70347	0.876716	4.22426	2.3973e-05	0.0429347	chr12	68767945	OpenSea
cg02713753	0.01	2.14673	0.507665	4.22863	2.35119e-05	0.0429347	chr20	47438518	OpenSea
cg02725037	0.01	2.91645	0.696497	4.18732	2.82271e-05	0.0454986	chr1	209980957	S_Shore
cg02726722	0.02	2.56072	0.613335	4.17507	2.97893e-05	0.0461652	chr20	48510804	OpenSea
cg02795981	0.02	2.71265	0.629251	4.31092	1.62575e-05	0.0376231	chr10	81045119	OpenSea
cg02825243	0.03	3.16921	0.671712	4.7181	2.38052e-06	0.0154432	chr2	197041490	OpenSea
cg02881230	0.02	3.71842	0.760423	4.88994	1.00869e-06	0.0117222	chr1	45988355	S_Shore
cg02998463	-0.01	-3.36507	0.695381	-4.83918	1.30379e-06	0.0119987	chr14	76874418	OpenSea
cg03059348	0.01	3.04372	0.73184	4.159	3.19645e-05	0.0472556	chr3	71924999	OpenSea
cg03074874	-0.01	-5.32185	1.26249	-4.21536	2.49378e-05	0.0436663	chr6	47172552	OpenSea
cg03098021	0.02	5.69445	1.04529	5.44771	5.10233e-08	0.00336522	chr20	48285260	OpenSea
cg03142554	0.04	1.7593	0.415897	4.23014	2.33546e-05	0.0429347	chr6	82958230	S_Shore
cg03150319	-0.01	-1.61871	0.38622	-4.19117	2.77524e-05	0.0451949	chr16	3832959	OpenSea
cg03151905	0.02	2.14502	0.510774	4.19955	2.67444e-05	0.0445634	chr3	4790790	OpenSea
cg03157377	0.02	2.37385	0.460421	5.15582	2.52524e-07	0.0065621	chr14	73092621	OpenSea
cg03188346	-0.01	-3.49924	0.785425	-4.45521	8.38095e-06	0.0278997	chr7	73719672	N_Shore
cg03308652	-0.02	-3.12822	0.728398	-4.29466	1.74962e-05	0.0387199	chr3	62354991	Island
cg03323030	0.02	3.18556	0.72401	4.39988	1.08309e-05	0.0308351	chr19	36404756	OpenSea
cg03333253	-0.00	-4.80646	1.12239	-4.28233	1.84948e-05	0.0393489	chr6	44125693	OpenSea
cg03354870	0.01	1.94028	0.38567	5.03094	4.8807e-07	0.00942159	chr14	47050496	OpenSea
cg03421964	-0.01	-2.55602	0.612999	-4.1697	3.05e-05	0.0463609	chr3	195594391	N_Shore
cg03459488	0.03	1.3864	0.329373	4.20919	2.56283e-05	0.0441655	chr3	146465857	OpenSea
cg03484238	0.01	3.81264	0.91012	4.18916	2.79989e-05	0.0453167	chr11	503270	N_Shore
cg03486096	0.00	3.16614	0.759506	4.16869	3.06357e-05	0.0463609	chr1	61719792	OpenSea
cg03489166	0.02	2.75303	0.610955	4.5061	6.603e-06	0.0259274	chr16	31196478	OpenSea
cg03515267	0.02	1.3076	0.290105	4.50734	6.56469e-06	0.0259274	chr3	103092069	OpenSea
cg03631294	-0.01	-6.20232	1.31093	-4.73124	2.2315e-06	0.0150951	chr17	62007941	OpenSea
cg03645000	0.02	2.4146	0.56946	4.24016	2.23364e-05	0.0425981	chr7	102454666	OpenSea
cg03668598	0.02	2.21694	0.486769	4.55441	5.25329e-06	0.0230985	chr8	61816898	OpenSea
cg03680745	-0.01	-4.11145	0.88749	-4.63267	3.60973e-06	0.0189201	chr3	8899163	OpenSea
cg03699975	0.02	3.39605	0.805425	4.21647	2.48155e-05	0.0435483	chr9	127086955	OpenSea
cg03702686	0.02	3.29548	0.779729	4.22644	2.37413e-05	0.0429347	chr6	33244172	N_Shore
cg03763973	-0.01	-3.35001	0.739587	-4.52957	5.91042e-06	0.0246201	chr1	48224130	OpenSea
cg03857186	-0.00	-3.79349	0.910625	-4.16581	3.10247e-05	0.0466818	chr2	27255618	Island
cg03876812	0.03	2.56674	0.563145	4.55787	5.16757e-06	0.0229769	chr1	243898920	OpenSea
cg03882071	-0.01	-4.71444	1.03706	-4.54595	5.46887e-06	0.0236436	chr17	43922210	OpenSea
cg03882382	0.01	2.5394	0.614797	4.13046	3.62032e-05	0.0495787	chr19	4540065	N_Shelf
cg03909886	-0.00	-6.80305	1.62946	-4.17503	2.97948e-05	0.0461652	chr10	42606808	Island
cg03995533	0.02	3.63301	0.772103	4.70534	2.53446e-06	0.0159806	chr16	11194243	OpenSea
cg04038246	0.01	3.10431	0.654009	4.74659	2.06877e-06	0.0149805	chr11	64635846	OpenSea
cg04226720	-0.01	-3.5502	0.828583	-4.28467	1.83013e-05	0.0393489	chr17	72190972	OpenSea
cg04312120	0.01	2.72327	0.609848	4.46549	7.98861e-06	0.0276406	chr5	174944864	OpenSea
cg04344422	-0.02	-2.66501	0.574983	-4.63494	3.57049e-06	0.0188392	chr1	3126365	OpenSea
cg04346753	0.02	2.04179	0.492743	4.14372	3.41717e-05	0.0487303	chr8	23268420	OpenSea
cg04370381	0.01	1.94153	0.460285	4.2181	2.46372e-05	0.0434282	chr18	33749844	OpenSea
cg04427765	0.02	2.67323	0.59102	4.52308	6.09458e-06	0.0248638	chr20	5635524	OpenSea
cg04502145	0.01	2.1967	0.506176	4.3398	1.42613e-05	0.0351806	chr3	77285505	OpenSea
cg04560229	0.02	3.29427	0.758211	4.34479	1.39408e-05	0.0350038	chr20	50098437	OpenSea
cg04576864	0.02	2.84411	0.597729	4.75818	1.95342e-06	0.0148658	chr2	145081764	OpenSea
cg04609265	0.02	2.81862	0.682746	4.12836	3.65363e-05	0.0495787	chr10	81045085	OpenSea
cg04624895	0.02	2.11178	0.504855	4.18295	2.87757e-05	0.0456823	chr6	149398638	OpenSea
cg04646374	0.02	4.44527	0.910284	4.88339	1.04279e-06	0.0117222	chr2	208672498	OpenSea
cg04654829	0.03	3.12038	0.636955	4.8989	9.63743e-07	0.0117222	chr10	134776718	N_Shore
cg04675507	0.01	3.55059	0.733627	4.83978	1.29986e-06	0.0119987	chr7	17178639	OpenSea
cg04739472	0.03	2.31219	0.541618	4.26904	1.96316e-05	0.0401487	chr7	114561797	N_Shore
cg04784635	0.02	2.68408	0.612252	4.38394	1.16551e-05	0.0322764	chr10	116097581	OpenSea
cg04790154	-0.00	-4.51284	1.08161	-4.17235	3.01481e-05	0.0462419	chr11	71260323	OpenSea
cg04811411	0.03	2.40251	0.506894	4.73967	2.14069e-06	0.0149805	chr1	173834585	N_Shelf
cg04820362	0.02	3.88658	0.837667	4.63977	3.48798e-06	0.018654	chr12	122651762	OpenSea
cg04852770	0.02	2.65559	0.63786	4.16328	3.13706e-05	0.0467562	chr5	88593086	OpenSea
cg04894553	-0.01	-1.73984	0.413074	-4.21192	2.53209e-05	0.0439481	chr19	58221622	S_Shore
cg04895445	0.03	5.47051	0.967136	5.6564	1.5458e-08	0.00209922	chr3	11342661	OpenSea
cg04912316	0.02	3.96325	0.827545	4.78917	1.67473e-06	0.0137348	chr17	74266324	OpenSea
cg04996645	0.01	3.94956	0.94227	4.19154	2.77072e-05	0.0451949	chr2	87820882	OpenSea
cg05045228	0.01	2.66153	0.645161	4.12538	3.70127e-05	0.0497082	chr20	58712060	OpenSea
cg05080322	0.02	3.06657	0.551682	5.55858	2.71982e-08	0.00269077	chr14	64330822	OpenSea
cg05176782	0.02	2.30826	0.522052	4.42151	9.8013e-06	0.0303019	chr8	95541247	OpenSea
cg05293861	0.01	2.51336	0.443578	5.66611	1.4608e-08	0.00209922	chr12	4262708	OpenSea
cg05336220	0.01	2.91997	0.684831	4.26378	2.00994e-05	0.0405126	chr16	17440611	OpenSea
cg05363382	0.02	3.54819	0.845717	4.19549	2.72287e-05	0.045158	chr17	45767653	N_Shelf
cg05380242	0.02	2.24737	0.517467	4.34302	1.40538e-05	0.0350038	chr10	75238289	OpenSea
cg05381256	0.02	2.79001	0.658263	4.23844	2.25081e-05	0.0427197	chr21	36089941	OpenSea
cg05398922	-0.01	-5.31209	1.22675	-4.33022	1.48957e-05	0.0361845	chr22	47522300	OpenSea
cg05471842	0.02	2.01324	0.410188	4.90808	9.19728e-07	0.0117222	chr11	118086770	OpenSea
cg05482603	-0.01	-2.19002	0.491272	-4.45786	8.27829e-06	0.0278804	chr10	118607718	N_Shore
cg05543117	-0.01	-5.3384	1.09662	-4.86806	1.12701e-06	0.0118074	chr4	173569893	OpenSea
cg05551079	0.02	2.5281	0.523996	4.82467	1.40239e-06	0.0123745	chr7	12770265	OpenSea
cg05710933	-0.01	-4.7933	1.07393	-4.46334	8.06936e-06	0.0276406	chr9	117004337	OpenSea
cg05749264	-0.01	-3.57267	0.845409	-4.22597	2.37918e-05	0.0429347	chr13	28348554	OpenSea
cg05762671	0.02	3.3161	0.773546	4.28688	1.81203e-05	0.0393489	chr16	67345737	OpenSea
cg05933789	0.03	2.48857	0.499053	4.98658	6.14569e-07	0.010574	chr2	97190408	N_Shelf
cg06066138	0.02	3.27943	0.669148	4.9009	9.53974e-07	0.0117222	chr13	24325453	OpenSea
cg06097537	0.02	4.49629	0.99999	4.49634	6.91348e-06	0.0264691	chr6	126226312	OpenSea
cg06293745	-0.01	-2.4375	0.552423	-4.41237	1.02244e-05	0.0304856	chr7	87329407	OpenSea
cg06333725	0.02	3.31984	0.703421	4.71957	2.36342e-06	0.0154432	chr10	52156632	OpenSea
cg06334697	-0.01	-4.03905	0.979243	-4.12467	3.71266e-05	0.0497082	chr22	43803441	N_Shelf
cg06345574	0.03	2.17314	0.51864	4.19007	2.78871e-05	0.0452282	chr7	157363299	S_Shore
cg06410888	-0.01	-2.77279	0.671238	-4.13086	3.61411e-05	0.0495787	chr12	125012308	OpenSea
cg06489159	-0.01	-1.04916	0.253129	-4.14475	3.40185e-05	0.0485994	chr16	24372930	OpenSea
cg06494960	0.02	3.53791	0.697672	5.07102	3.95686e-07	0.00802994	chr12	47613263	OpenSea
cg06521942	-0.01	-2.95666	0.707261	-4.18044	2.90946e-05	0.0459622	chr19	50996684	OpenSea
cg06614206	0.01	5.90325	1.40379	4.20523	2.60822e-05	0.0443691	chr4	53270	Island
cg06910338	0.01	1.91773	0.399037	4.8059	1.54056e-06	0.0129711	chr4	693333	OpenSea
cg06976521	-0.01	-4.34829	1.01575	-4.28089	1.86151e-05	0.039393	chr22	29729206	OpenSea
cg07003353	0.01	2.10696	0.490363	4.29674	1.7333e-05	0.0386797	chr6	28103388	N_Shore
cg07088817	0.02	3.59229	0.685814	5.238	1.62327e-07	0.0057571	chr3	69137735	S_Shelf
cg07094521	0.02	2.6656	0.639026	4.17135	3.02799e-05	0.0462648	chr11	132227828	OpenSea
cg07114886	-0.01	-3.94388	0.919742	-4.28803	1.80261e-05	0.0393489	chr3	51745946	N_Shelf
cg07142678	0.01	2.12127	0.507761	4.1777	2.94465e-05	0.0461497	chr1	112162349	Island
cg07162903	-0.02	-2.84119	0.671997	-4.22798	2.35804e-05	0.0429347	chr8	141301414	OpenSea
cg07189782	0.02	2.48989	0.589746	4.22197	2.42178e-05	0.0430115	chr10	120935712	N_Shelf
cg07225598	0.01	2.06582	0.480812	4.29653	1.73495e-05	0.0386797	chr1	228646916	S_Shore
cg07401103	0.02	3.25223	0.728778	4.46258	8.09769e-06	0.0276406	chr8	103134983	N_Shore
cg07427077	0.03	3.23306	0.630914	5.1244	2.98483e-07	0.0065621	chr3	189112703	OpenSea
cg07437154	-0.01	-2.56751	0.603553	-4.25399	2.09995e-05	0.0415439	chr22	49096588	OpenSea
cg07458150	0.02	3.25635	0.789256	4.12585	3.69372e-05	0.0497082	chr3	114051653	OpenSea
cg07462863	0.02	2.38683	0.577169	4.13541	3.54319e-05	0.0494045	chr17	29644164	OpenSea
cg07464204	-0.01	-4.30232	0.913806	-4.70813	2.5e-06	0.0159567	chr15	98687877	OpenSea
cg07474842	0.02	2.69426	0.555837	4.84721	1.2521e-06	0.0119987	chr6	136915088	OpenSea
cg07571818	-0.01	-2.38486	0.567912	-4.19935	2.67678e-05	0.0445634	chr19	43015913	OpenSea
cg07577824	0.02	3.5	0.726796	4.81566	1.46714e-06	0.0127602	chr20	17943403	OpenSea
cg07610498	0.02	3.81838	0.828863	4.60677	4.08966e-06	0.0198575	chr10	6312774	OpenSea
cg07766402	0.01	2.31307	0.55652	4.15631	3.23423e-05	0.0472556	chr17	2143584	OpenSea
cg07781401	-0.02	-2.20016	0.532816	-4.12931	3.63861e-05	0.0495787	chr17	19773621	S_Shore
cg07802484	0.02	3.99322	0.956655	4.17415	2.99101e-05	0.0461652	chr3	33103528	OpenSea
cg07879213	0.02	3.1181	0.7359	4.23712	2.26402e-05	0.0427522	chr14	63749933	OpenSea
cg07920250	0.01	1.80838	0.435016	4.15704	3.22404e-05	0.0472556	chr8	1978929	OpenSea
cg07946591	-0.01	-3.71422	0.850386	-4.36768	1.25572e-05	0.0329635	chr12	113812564	OpenSea
cg07996594	0.01	4.12633	0.898122	4.5944	4.34001e-06	0.020446	chr1	25257505	Island
cg07999668	0.01	2.44789	0.59261	4.1307	3.61667e-05	0.0495787	chr12	8765336	OpenSea
cg08040860	0.00	2.37224	0.493394	4.808	1.52445e-06	0.0129711	chr19	13842292	OpenSea
cg08050057	0.03	3.26693	0.699658	4.66932	3.02191e-06	0.0178062	chr3	105723092	OpenSea
cg08077942	0.03	4.59143	0.890599	5.15544	2.53035e-07	0.0065621	chr2	61596228	OpenSea
cg08153812	0.03	3.13611	0.679683	4.61408	3.94833e-06	0.0195911	chr20	50021369	OpenSea
cg08176083	0.02	2.60779	0.617224	4.22502	2.38917e-05	0.0429347	chr2	100098869	OpenSea
cg08182454	0.02	2.47794	0.556533	4.45247	8.48898e-06	0.0279791	chr19	46529189	S_Shelf
cg08182911	0.02	2.84723	0.597957	4.7616	1.92061e-06	0.0148658	chr3	187520832	OpenSea
cg08192208	0.01	4.01543	0.853744	4.70332	2.55959e-06	0.0159806	chr5	133970810	S_Shelf
cg08289346	-0.01	-2.95934	0.71309	-4.15002	3.32444e-05	0.0477005	chr6	34089350	OpenSea
cg08362449	-0.01	-5.05688	0.962138	-5.25588	1.4732e-07	0.0057571	chr12	65275475	OpenSea
cg08414869	-0.00	-4.55662	1.05262	-4.32882	1.49911e-05	0.0361845	chr1	230974407	OpenSea
cg08424512	0.01	2.68819	0.647024	4.15471	3.25707e-05	0.0473865	chr3	10268074	OpenSea
cg08452590	0.02	2.23518	0.532861	4.19468	2.73261e-05	0.045158	chr2	55529467	OpenSea
cg08498836	0.02	2.62245	0.635064	4.12942	3.63682e-05	0.0495787	chr3	149292366	OpenSea
cg08500811	0.01	3.23226	0.684331	4.72325	2.32111e-06	0.0154374	chr1	235120401	OpenSea
cg08542152	0.01	3.07999	0.732838	4.20282	2.63607e-05	0.0443691	chr6	82648325	OpenSea
cg08595592	0.03	2.73659	0.612857	4.46529	7.99605e-06	0.0276406	chr7	16780162	OpenSea
cg08626800	0.03	2.65409	0.603165	4.40026	1.0812e-05	0.0308351	chr7	42979643	OpenSea
cg08780496	0.01	1.91008	0.459884	4.15339	3.27591e-05	0.0475191	chr6	152893787	OpenSea
cg08789486	0.02	4.74379	0.902821	5.25441	1.48498e-07	0.0057571	chr6	116411490	OpenSea
cg08820016	-0.01	-3.53063	0.782324	-4.51301	6.39147e-06	0.0256779	chr7	142554834	S_Shore
cg08848887	0.02	3.80942	0.674067	5.6514	1.59142e-08	0.00209922	chr10	35497581	OpenSea
cg08933220	0.01	2.86232	0.575623	4.97256	6.6075e-07	0.0108949	chr12	1728914	OpenSea
cg08946103	0.04	1.30827	0.269025	4.86301	1.15612e-06	0.0118074	chr20	41307755	OpenSea
cg09057120	0.03	2.21587	0.463096	4.78489	1.71081e-06	0.0137348	chr1	100494535	OpenSea
cg09081665	0.01	2.44108	0.502028	4.86245	1.15944e-06	0.0118074	chr4	84187982	OpenSea
cg09104284	0.01	2.96694	0.675778	4.3904	1.13141e-05	0.031867	chr16	90050102	OpenSea
cg09131339	0.01	4.59396	1.09211	4.20648	2.59374e-05	0.0443691	chr1	109914235	OpenSea
cg09137809	0.02	2.23505	0.534352	4.18274	2.8802e-05	0.0456823	chr8	38615556	S_Shore
cg09303330	0.01	2.76939	0.6175	4.48484	7.29684e-06	0.0265161	chr7	791718	N_Shore
cg09354844	-0.01	-4.05623	0.935864	-4.33421	1.46285e-05	0.0358445	chr8	10889698	OpenSea
cg09430108	0.01	3.25264	0.651755	4.9906	6.01932e-07	0.010574	chr12	13625898	OpenSea
cg09445967	-0.01	-5.26762	1.17527	-4.48205	7.39299e-06	0.0267178	chr11	60634850	OpenSea
cg09468228	0.03	3.24877	0.667477	4.86724	1.1317e-06	0.0118074	chr2	231815170	OpenSea
cg09468725	-0.01	-4.51856	0.909756	-4.96678	6.80755e-07	0.0109463	chr9	124888062	N_Shore
cg09497945	-0.01	-5.02505	0.852615	-5.89369	3.77658e-09	0.00209922	chr8	99436225	N_Shelf
cg09535340	-0.01	-3.36633	0.804309	-4.18537	2.84706e-05	0.0456138	chr11	70368066	OpenSea
cg09567067	-0.03	-1.76199	0.416518	-4.23029	2.3339e-05	0.0429347	chr2	11062627	OpenSea
cg09588770	0.02	0.439643	0.0984518	4.46556	7.9858e-06	0.0276406	chr6	31324941	Island
cg09589067	-0.02	-3.21896	0.716505	-4.49259	7.03613e-06	0.0265161	chr17	55596159	OpenSea
cg09641642	-0.01	-3.09235	0.708184	-4.3666	1.26197e-05	0.0329635	chr11	8752313	Island
cg09644836	-0.00	-5.11152	1.21561	-4.20489	2.61211e-05	0.0443691	chr5	1036465	N_Shore
cg09698065	0.01	1.06422	0.253346	4.20065	2.66145e-05	0.0445331	chr17	74519373	OpenSea
cg09767689	0.02	2.19447	0.456275	4.80954	1.51278e-06	0.0129711	chr12	129315225	OpenSea
cg09771115	0.01	1.50134	0.353502	4.24706	2.16597e-05	0.0418868	chr1	153759092	S_Shelf
cg09780035	0.03	2.47931	0.532701	4.65422	3.25202e-06	0.0182092	chr19	50508881	OpenSea
cg09785387	-0.01	-4.49536	0.869614	-5.16938	2.34875e-07	0.0065621	chr20	37489868	OpenSea
cg09943198	0.02	2.06794	0.481934	4.29093	1.77925e-05	0.0391344	chr9	222492	OpenSea
cg10085088	0.02	2.36745	0.460556	5.14041	2.74138e-07	0.0065621	chr7	89808282	OpenSea
cg10085849	-0.01	-4.42188	0.861439	-5.13313	2.84965e-07	0.0065621	chr3	80839313	OpenSea
cg10129948	-0.01	-4.78685	1.13075	-4.23332	2.30262e-05	0.0429347	chr11	57085849	OpenSea
cg10205767	0.00	6.43057	1.53714	4.18345	2.87112e-05	0.0456823	chr9	130524835	OpenSea
cg10225389	0.02	3.18512	0.652077	4.88457	1.03653e-06	0.0117222	chr6	109195633	OpenSea
cg10270798	0.01	4.70187	1.13593	4.13922	3.48495e-05	0.0490676	chr10	14598238	OpenSea
cg10400081	0.00	2.58288	0.582376	4.43507	9.20432e-06	0.0290231	chr11	76299682	OpenSea
cg10515368	0.02	2.71621	0.578461	4.69558	2.65856e-06	0.0164385	chr3	107781060	OpenSea
cg10523399	0.02	3.21195	0.677469	4.7411	2.12566e-06	0.0149805	chr10	12606492	OpenSea
cg10550166	0.01	3.7013	0.658712	5.619	1.92063e-08	0.00217156	chr15	34628731	N_Shore
cg10585510	0.02	3.9482	0.895361	4.40962	1.03554e-05	0.0305487	chr6	45979082	N_Shelf
cg10687962	0.01	3.80641	0.913984	4.16464	3.11848e-05	0.0467562	chr11	128603403	OpenSea
cg10753594	0.02	5.38572	0.938024	5.74156	9.38083e-09	0.00209922	chr13	20558743	OpenSea
cg10772868	-0.01	-4.07527	0.859782	-4.73989	2.13838e-06	0.0149805	chr19	44794568	OpenSea
cg10841124	-0.01	-2.19182	0.531237	-4.12588	3.69321e-05	0.0497082	chr5	433274	OpenSea
cg10868188	0.02	2.99882	0.718447	4.17403	2.99263e-05	0.0461652	chr1	32378157	OpenSea
cg10903525	0.03	2.92321	0.613145	4.76757	1.86464e-06	0.0146116	chr5	156967339	OpenSea
cg10977795	-0.01	-3.13151	0.721147	-4.3424	1.40934e-05	0.0350038	chr6	158507753	Island
cg11012463	0.00	3.98471	0.950401	4.19266	2.75706e-05	0.0451949	chr1	33804514	OpenSea
cg11048341	-0.01	-3.32531	0.773687	-4.298	1.72345e-05	0.0386797	chr17	64208075	OpenSea
cg11114928	0.01	4.99541	1.09747	4.55176	5.31997e-06	0.0232625	chr12	48179819	OpenSea
cg11116613	-0.01	-3.67589	0.860138	-4.27361	1.92336e-05	0.0397421	chr11	8052372	N_Shore
cg11148876	0.02	2.25274	0.542411	4.1532	3.27852e-05	0.0475191	chr14	91436403	OpenSea
cg11209631	0.04	1.23436	0.296056	4.16934	3.05489e-05	0.0463609	chr4	72204651	OpenSea
cg11232994	0.01	2.82406	0.645769	4.37318	1.2245e-05	0.0329344	chr1	234985754	OpenSea
cg11245369	0.03	2.84808	0.638674	4.45936	8.22048e-06	0.027804	chr18	21580850	OpenSea
cg11279858	0.02	3.19136	0.681609	4.68211	2.83943e-06	0.0171548	chr3	121865709	OpenSea
cg11298255	0.01	1.73113	0.412699	4.19464	2.73303e-05	0.045158	chr3	171284876	OpenSea
cg11339849	0.02	2.48897	0.580068	4.29083	1.78006e-05	0.0391344	chr3	57743171	S_Shore
cg11342296	-0.01	-3.04084	0.693618	-4.38402	1.16508e-05	0.0322764	chr16	48149519	OpenSea
cg11373594	-0.01	-4.97366	1.09422	-4.54538	5.48357e-06	0.0236436	chr11	11376305	OpenSea
cg11381954	0.03	2.76918	0.561151	4.93482	8.02259e-07	0.0115618	chr4	102256428	OpenSea
cg11389889	0.03	2.42018	0.54979	4.402	1.07259e-05	0.0308351	chr20	2634874	S_Shore
cg11507187	-0.01	-6.25217	1.23877	-5.0471	4.48577e-07	0.0088757	chr5	149636432	OpenSea
cg11588787	0.00	2.23641	0.541128	4.13286	3.58272e-05	0.0495787	chr13	28181449	OpenSea
cg11590578	0.01	2.05483	0.465545	4.41382	1.01561e-05	0.0304856	chr2	61692396	OpenSea
cg11593002	0.00	1.70905	0.390849	4.37266	1.2274e-05	0.0329344	chr7	105767071	OpenSea
cg11786338	0.02	2.61494	0.615765	4.24665	2.16988e-05	0.0418868	chr18	56809717	S_Shelf
cg11824750	0.03	2.93457	0.640896	4.57886	4.67523e-06	0.0213886	chr20	3888037	OpenSea
cg11863813	0.02	3.00122	0.681484	4.40394	1.06302e-05	0.0308181	chr19	42627663	OpenSea
cg11868728	-0.02	-2.20556	0.509708	-4.3271	1.51085e-05	0.0362353	chr20	22568116	S_Shore
cg11891887	0.02	1.97382	0.467636	4.22084	2.43389e-05	0.0430942	chr1	200323547	OpenSea
cg11939488	-0.01	-3.04805	0.714875	-4.26374	2.0103e-05	0.0405126	chr8	54142009	OpenSea
cg11940177	0.02	1.88974	0.405184	4.66391	3.10258e-06	0.0178062	chr10	99188478	S_Shelf
cg11943197	-0.01	-2.81204	0.65343	-4.30351	1.68117e-05	0.0382347	chr7	998707	OpenSea
cg12064401	-0.01	-4.78078	1.03357	-4.62552	3.73664e-06	0.0192037	chr19	1051097	Island
cg12085846	-0.02	-2.02505	0.465938	-4.34617	1.38535e-05	0.0349186	chr8	141367899	OpenSea
cg12104246	0.03	2.90505	0.590506	4.91959	8.67248e-07	0.0115618	chr6	24718589	N_Shore
cg12166711	0.01	3.2833	0.761033	4.31426	1.60136e-05	0.0374556	chr15	63666955	OpenSea
cg12198729	0.02	1.00552	0.228255	4.40526	1.05659e-05	0.0307443	chr10	103113705	Island
cg12220236	0.02	3.57337	0.821764	4.34842	1.37121e-05	0.0347353	chr20	3364800	OpenSea
cg12266442	0.02	3.24761	0.710299	4.57218	4.82685e-06	0.0218299	chr5	156778242	OpenSea
cg12329614	0.02	3.61466	0.813751	4.44197	8.91385e-06	0.0286545	chr14	65963559	OpenSea
cg12348511	-0.01	-4.41606	1.00058	-4.41348	1.01722e-05	0.0304856	chr11	3187678	S_Shore
cg12371372	0.02	3.21646	0.761304	4.22493	2.39012e-05	0.0429347	chr11	62569485	N_Shelf
cg12421966	-0.01	-3.35556	0.777856	-4.31386	1.60432e-05	0.0374556	chr2	240649725	N_Shore
cg12426833	0.02	3.58817	0.849621	4.22326	2.40797e-05	0.0429347	chr8	101422061	OpenSea
cg12493936	-0.01	-3.85455	0.890394	-4.32904	1.49759e-05	0.0361845	chr16	27922194	OpenSea
cg12496975	0.01	4.25112	0.963693	4.41128	1.0276e-05	0.0304856	chr12	48149863	N_Shelf
cg12510826	-0.01	-3.33528	0.755491	-4.41473	1.01138e-05	0.0304856	chr17	55595812	OpenSea
cg12512012	0.01	2.75613	0.61937	4.44989	8.59155e-06	0.0279828	chr7	44475840	OpenSea
cg12528835	0.02	3.26431	0.773207	4.22178	2.42379e-05	0.0430115	chr19	50001058	S_Shore
cg12544226	-0.05	-1.39826	0.255119	-5.48082	4.23365e-08	0.00335074	chr2	201390294	N_Shore
cg12592365	0.02	2.58055	0.599835	4.30209	1.69194e-05	0.0383695	chr17	78765948	OpenSea
cg12675800	-0.00	-2.36344	0.557028	-4.24296	2.20595e-05	0.0421717	chr14	39639447	Island
cg12681119	0.02	3.80829	0.83977	4.53492	5.76251e-06	0.024131	chr1	232593528	OpenSea
cg12700402	0.03	2.2307	0.478304	4.66377	3.10473e-06	0.0178062	chr10	104470719	N_Shelf
cg12831026	0.02	3.00737	0.688404	4.36861	1.25041e-05	0.0329635	chr1	160752312	OpenSea
cg12851792	-0.01	-3.99238	0.949591	-4.20431	2.61876e-05	0.0443691	chr11	120224074	OpenSea
cg12869659	-0.03	-2.02923	0.482306	-4.20736	2.58376e-05	0.0443585	chr1	244213618	Island
cg12922781	0.01	2.29149	0.543962	4.2126	2.52446e-05	0.043912	chr11	128377697	OpenSea
cg12936304	0.02	3.60062	0.85146	4.22876	2.34982e-05	0.0429347	chr1	59943123	OpenSea
cg12953490	-0.01	-3.39739	0.737124	-4.60898	4.04657e-06	0.0197696	chr15	87560627	OpenSea
cg13131185	-0.02	-1.52163	0.352378	-4.31817	1.57326e-05	0.0369484	chr12	113914611	Island
cg13180152	-0.01	-4.04355	0.905378	-4.46615	7.96406e-06	0.0276406	chr1	205328358	OpenSea
cg13298209	-0.01	-2.97542	0.603906	-4.92696	8.35196e-07	0.0115618	chr7	6568476	N_Shore
cg13317907	0.02	4.06924	0.776269	5.24205	1.58804e-07	0.0057571	chr2	178210849	OpenSea
cg13319542	0.02	3.47962	0.735877	4.72854	2.26141e-06	0.0151678	chr2	71580473	OpenSea
cg13341722	-0.01	-4.12694	0.903046	-4.57002	4.87667e-06	0.0219299	chr9	116436076	OpenSea
cg13347761	0.02	5.24427	1.15567	4.53787	5.68253e-06	0.0240293	chr10	4075946	OpenSea
cg13359998	0.02	2.16224	0.509229	4.2461	2.17523e-05	0.041888	chr1	230241764	OpenSea
cg13377074	-0.00	-3.61229	0.848185	-4.25885	2.05479e-05	0.0410675	chr20	32580816	Island
cg13420364	0.01	4.26878	0.831294	5.1351	2.81995e-07	0.0065621	chr1	234857659	OpenSea
cg13429286	-0.01	-4.06435	0.979397	-4.14985	3.32687e-05	0.0477005	chr7	70036742	OpenSea
cg13434411	-0.02	-3.96038	0.832124	-4.75936	1.9421e-06	0.0148658	chr9	970297	Island
cg13448487	-0.01	-4.17392	0.973633	-4.28696	1.81137e-05	0.0393489	chr17	72213231	S_Shelf
cg13457172	-0.02	-1.23051	0.297656	-4.134	3.56498e-05	0.0495003	chr10	118897847	Island
cg13504432	0.03	1.47687	0.337444	4.37664	1.20524e-05	0.0328454	chr5	50005536	OpenSea
cg13504858	0.02	3.77736	0.846915	4.46015	8.19041e-06	0.027804	chr11	117874181	OpenSea
cg13521018	0.03	2.69735	0.601104	4.48732	7.21238e-06	0.0265161	chr10	134429846	OpenSea
cg13540917	-0.01	-3.64628	0.831143	-4.38706	1.14891e-05	0.032245	chr1	7416437	OpenSea
cg13541977	0.01	2.09516	0.477968	4.38347	1.16806e-05	0.0322764	chr10	63805971	OpenSea
cg13547213	0.02	2.55885	0.618955	4.13414	3.56286e-05	0.0495003	chr2	223684678	OpenSea
cg13669740	0.02	2.20472	0.528267	4.17349	2.99964e-05	0.0461652	chr3	114012833	OpenSea
cg13680196	0.02	3.80581	0.879329	4.32808	1.50416e-05	0.0361845	chr1	117099318	OpenSea
cg13721937	0.02	4.23141	0.864648	4.8938	9.89085e-07	0.0117222	chr17	48473638	N_Shore
cg13774342	0.02	1.50969	0.328221	4.59962	4.23264e-06	0.0202123	chr13	50702795	N_Shore
cg13794673	0.02	2.34282	0.515523	4.54455	5.50525e-06	0.0236436	chr4	10732497	OpenSea
cg13815129	0.02	2.47353	0.590025	4.19225	2.76199e-05	0.0451949	chr10	98415822	OpenSea
cg13842240	-0.02	-3.68107	0.881053	-4.17803	2.94048e-05	0.0461497	chr4	13539213	S_Shore
cg13874434	-0.01	-3.78356	0.871178	-4.34303	1.40529e-05	0.0350038	chr11	87174513	OpenSea
cg13900491	-0.01	-2.35016	0.54926	-4.27878	1.87919e-05	0.039404	chr11	44488627	OpenSea
cg13964960	0.02	2.78261	0.516297	5.38956	7.06293e-08	0.00399284	chr12	68671795	OpenSea
cg13996386	0.02	3.93459	0.884019	4.4508	8.55506e-06	0.0279791	chr2	174150974	OpenSea
cg14013756	0.02	1.71674	0.415639	4.13036	3.62188e-05	0.0495787	chr12	32136502	OpenSea
cg14151373	-0.01	-3.80139	0.915654	-4.15156	3.30221e-05	0.0475191	chr22	48896314	N_Shore
cg14219813	-0.00	-4.71072	1.01359	-4.64755	3.35906e-06	0.0182092	chr10	33515236	OpenSea
cg14220726	0.02	3.06358	0.685762	4.46741	7.91724e-06	0.0276406	chr4	102122040	OpenSea
cg14283438	0.01	3.44054	0.813322	4.23023	2.33452e-05	0.0429347	chr5	79421589	OpenSea
cg14303699	0.01	1.95034	0.453094	4.30449	1.67369e-05	0.0381744	chr9	2160653	OpenSea
cg14314231	-0.02	-4.42756	1.01727	-4.35238	1.34666e-05	0.0343812	chr11	121360679	OpenSea
cg14332524	0.02	3.40199	0.763637	4.45499	8.3898e-06	0.0278997	chr14	65770225	OpenSea
cg14383054	-0.01	-3.46416	0.824314	-4.20248	2.64012e-05	0.0443691	chr1	227926803	S_Shelf
cg14399338	-0.01	-2.6744	0.647816	-4.12833	3.65407e-05	0.0495787	chr17	80374333	S_Shore
cg14411221	0.02	2.43159	0.55821	4.35605	1.32433e-05	0.0341096	chr14	64064608	S_Shelf
cg14417920	0.01	4.01479	0.929248	4.32047	1.55697e-05	0.0367843	chr2	111996928	OpenSea
cg14518276	0.02	4.59283	1.07977	4.25353	2.10425e-05	0.0415439	chr9	123687270	N_Shelf
cg14533567	0.03	2.03934	0.459158	4.44149	8.934e-06	0.0286545	chr3	52705872	OpenSea
cg14553895	0.02	2.61049	0.588971	4.43229	9.32375e-06	0.029283	chr3	178899170	OpenSea
cg14562331	0.01	2.47375	0.560198	4.41584	1.00618e-05	0.0304856	chr16	81585232	OpenSea
cg14583198	0.01	3.33667	0.772494	4.31935	1.56489e-05	0.0368612	chr6	126407919	OpenSea
cg14622909	0.02	4.05854	0.983346	4.12728	3.67085e-05	0.0495787	chr2	191709127	OpenSea
cg14721232	-0.01	-2.73244	0.642768	-4.25105	2.12769e-05	0.0415795	chr4	6426056	OpenSea
cg14815129	-0.01	-3.25012	0.744279	-4.36681	1.26075e-05	0.0329635	chr2	129397751	OpenSea
cg14848719	0.01	-4.04445	0.875632	-4.6189	3.85788e-06	0.019448	chr4	25097155	N_Shore
cg14853024	-0.01	-5.11452	1.13298	-4.51421	6.35527e-06	0.0256628	chr19	13982092	N_Shore
cg14868258	0.03	2.26064	0.512984	4.40684	1.0489e-05	0.0306332	chr6	82958285	S_Shore
cg14889387	0.02	5.38659	1.09375	4.92488	8.4412e-07	0.0115618	chr2	198024604	OpenSea
cg14892083	-0.01	-3.87637	0.938372	-4.13095	3.61266e-05	0.0495787	chr13	45260162	OpenSea
cg14947993	0.02	3.42517	0.7998	4.28253	1.84777e-05	0.0393489	chr6	106562851	OpenSea
cg15006453	-0.00	-4.24219	0.991678	-4.2778	1.88754e-05	0.0394169	chr3	49908706	S_Shore
cg15025240	0.03	1.92287	0.414437	4.63973	3.48862e-06	0.018654	chr2	74811430	OpenSea
cg15197135	0.01	0.982656	0.218382	4.4997	6.80488e-06	0.0264007	chr19	42437416	Island
cg15241876	0.01	3.86492	0.80769	4.78515	1.70857e-06	0.0137348	chr22	37257594	OpenSea
cg15349661	0.01	3.6386	0.739609	4.91963	8.67075e-07	0.0115618	chr10	4169941	OpenSea
cg15392549	-0.01	-1.6036	0.383203	-4.18471	2.85525e-05	0.0456524	chr6	104216442	OpenSea
cg15450445	-0.01	-4.36427	0.949325	-4.59723	4.28142e-06	0.0202907	chr3	14365151	OpenSea
cg15535313	0.02	1.8791	0.450615	4.17009	3.04478e-05	0.0463609	chr16	72206322	OpenSea
cg15559352	0.02	2.8318	0.652536	4.33969	1.42686e-05	0.0351806	chr18	74785799	OpenSea
cg15561564	0.01	2.24953	0.528459	4.25677	2.074e-05	0.0413471	chr11	36694204	OpenSea
cg15563014	0.02	2.0794	0.472981	4.39637	1.10077e-05	0.0312262	chr6	52943611	OpenSea
cg15584486	0.01	3.33121	0.78207	4.25948	2.04902e-05	0.0410558	chr8	100667796	OpenSea
cg15639718	0.01	3.64405	0.86147	4.23004	2.33647e-05	0.0429347	chr1	8361284	OpenSea
cg15688888	-0.01	-2.88976	0.672087	-4.29967	1.71051e-05	0.0386797	chr1	44730444	OpenSea
cg15723874	0.01	4.78311	1.08215	4.42	9.86995e-06	0.0303954	chr1	156457945	OpenSea
cg15759721	0.02	3.25017	0.781857	4.15699	3.22475e-05	0.0472556	chr17	57918630	OpenSea
cg15874865	0.02	3.56713	0.725715	4.91534	8.86299e-07	0.0115618	chr16	74698901	N_Shore
cg16018773	0.01	2.88162	0.693334	4.15618	3.23614e-05	0.0472556	chr7	3079807	OpenSea
cg16048920	-0.00	-4.04946	0.81759	-4.95292	7.31079e-07	0.0113454	chr19	18358923	OpenSea
cg16049364	0.01	2.10248	0.483247	4.35073	1.35683e-05	0.0345295	chr1	244080978	Island
cg16060189	0.02	2.80587	0.630282	4.45176	8.51687e-06	0.0279791	chr10	94350577	N_Shore
cg16065220	0.02	2.75781	0.642182	4.29443	1.75143e-05	0.0387199	chr17	2157208	OpenSea
cg16071219	0.01	3.47004	0.834379	4.15882	3.19889e-05	0.0472556	chr13	48986124	OpenSea
cg16098955	-0.01	-3.42795	0.828168	-4.13919	3.48532e-05	0.0490676	chr2	55172992	OpenSea
cg16128068	0.02	2.64135	0.586596	4.50284	6.70521e-06	0.0261422	chr20	50077389	OpenSea
cg16205844	-0.01	-4.29335	1.01133	-4.24525	2.1835e-05	0.0418935	chr12	124872143	Island
cg16206200	0.02	3.63207	0.878298	4.13535	3.54412e-05	0.0494045	chr3	14307158	OpenSea
cg16210078	0.01	3.38253	0.789231	4.28586	1.82033e-05	0.0393489	chr12	50413296	OpenSea
cg16327723	0.02	2.96549	0.693081	4.2787	1.87985e-05	0.039404	chr5	156587294	OpenSea
cg16371214	0.02	2.17042	0.516526	4.20197	2.64605e-05	0.0443691	chr5	95615672	OpenSea
cg16424396	0.02	3.67047	0.749763	4.89551	9.80507e-07	0.0117222	chr10	71022363	OpenSea
cg16435644	0.03	2.58363	0.591352	4.36901	1.2481e-05	0.0329635	chr6	128229624	OpenSea
cg16533901	0.02	4.58948	0.877124	5.23242	1.67304e-07	0.0057571	chr8	57901234	OpenSea
cg16562486	-0.00	-3.92814	0.911744	-4.30838	1.64452e-05	0.0378761	chr1	2925740	N_Shelf
cg16652005	0.02	1.62525	0.394308	4.12178	3.75962e-05	0.0499188	chr18	37184986	OpenSea
cg16661098	0.03	3.58424	0.762127	4.70295	2.56431e-06	0.0159806	chr2	191185669	S_Shore
cg16730798	0.00	2.84768	0.685243	4.15572	3.24264e-05	0.0472634	chr1	243418863	S_Shore
cg16739096	0.01	1.04032	0.243537	4.2717	1.93987e-05	0.039775	chr17	62131731	OpenSea
cg16753007	0.00	1.75638	0.423591	4.14641	3.37727e-05	0.0483354	chr11	95991665	OpenSea
cg16772918	0.02	2.2649	0.494084	4.58403	4.56091e-06	0.0211096	chr2	36566127	OpenSea
cg16773803	-0.01	-3.8218	0.913133	-4.18538	2.84695e-05	0.0456138	chr20	42169558	OpenSea
cg16806214	0.01	4.2797	1.03078	4.15192	3.29695e-05	0.0475191	chr20	47471779	OpenSea
cg16840978	0.01	3.767	0.809649	4.65263	3.27726e-06	0.0182092	chr8	37753555	N_Shelf
cg16899311	-0.01	-2.6661	0.637287	-4.18351	2.8704e-05	0.0456823	chr1	111033052	OpenSea
cg16925679	0.01	3.60581	0.843581	4.2744	1.91651e-05	0.0397421	chr14	65689407	OpenSea
cg17045268	-0.01	-3.97032	0.915961	-4.3346	1.46024e-05	0.0358445	chr9	95815680	OpenSea
cg17056853	0.01	3.22091	0.711809	4.52497	6.04046e-06	0.0248638	chr15	91293197	OpenSea
cg17075729	-0.01	-3.89553	0.858626	-4.53693	5.70786e-06	0.0240293	chr16	57493576	N_Shelf
cg17175871	0.01	2.30374	0.491836	4.68396	2.81384e-06	0.0171548	chr10	22284645	OpenSea
cg17199120	0.04	1.82369	0.35306	5.16538	2.39946e-07	0.0065621	chr5	124244323	OpenSea
cg17254386	0.02	2.77937	0.605788	4.58802	4.47478e-06	0.0209561	chr5	70897396	OpenSea
cg17289734	0.01	1.85345	0.438873	4.2232	2.40861e-05	0.0429347	chr3	50310641	Island
cg17342997	0.01	4.96112	1.17829	4.21045	2.54859e-05	0.0441376	chr5	110088909	OpenSea
cg17388248	0.03	2.6126	0.544892	4.79471	1.62907e-06	0.013572	chr11	34645707	OpenSea
cg17389692	-0.01	-4.12897	0.756832	-5.4556	4.8807e-08	0.00336522	chr9	133271811	OpenSea
cg17496539	0.02	3.35967	0.626542	5.36224	8.21974e-08	0.00433703	chr3	59712199	OpenSea
cg17507897	0.02	3.29539	0.767164	4.29555	1.74263e-05	0.0387199	chr20	17943694	OpenSea
cg17509489	0.00	3.7481	0.867487	4.32064	1.55576e-05	0.0367843	chr2	60593340	OpenSea
cg17524466	0.03	2.85511	0.60276	4.73673	2.17194e-06	0.0149805	chr3	46411369	OpenSea
cg17583656	-0.01	-4.08433	0.933945	-4.37321	1.22435e-05	0.0329344	chr19	15813040	OpenSea
cg17618872	0.02	4.29978	0.879211	4.8905	1.00582e-06	0.0117222	chr20	32235621	S_Shelf
cg17653775	0.03	2.70519	0.546648	4.94869	7.47154e-07	0.0113719	chr7	135664852	S_Shelf
cg17690303	-0.01	-3.47977	0.841094	-4.13719	3.51582e-05	0.0492519	chr16	89158851	N_Shore
cg17708276	0.02	4.61026	1.05638	4.36421	1.27581e-05	0.0332154	chr16	78812460	OpenSea
cg17747551	0.01	5.38152	0.973855	5.526	3.27613e-08	0.00288101	chr5	174944792	OpenSea
cg17869789	0.02	3.2195	0.766167	4.20208	2.64468e-05	0.0443691	chr12	76373265	OpenSea
cg17974398	0.08	0.672125	0.126358	5.31921	1.0422e-07	0.00515532	chr6	31239324	Island
cg18001859	0.01	2.36697	0.571601	4.14095	3.45874e-05	0.049058	chr9	71409257	OpenSea
cg18003997	-0.01	-4.50205	0.926073	-4.86144	1.16537e-06	0.0118074	chr3	136754157	S_Shelf
cg18053725	0.02	3.34286	0.801382	4.17137	3.02776e-05	0.0462648	chr12	47788146	OpenSea
cg18188756	0.02	2.908	0.60238	4.82751	1.3825e-06	0.0123745	chr8	77903225	OpenSea
cg18236862	-0.00	-3.11437	0.739962	-4.20883	2.56693e-05	0.0441655	chr12	131651239	S_Shore
cg18368431	0.01	3.86358	0.857089	4.50779	6.55075e-06	0.0259274	chr3	46152765	OpenSea
cg18394684	0.01	2.99757	0.668409	4.48464	7.30366e-06	0.0265161	chr3	46224928	OpenSea
cg18408209	0.03	2.63242	0.594339	4.42916	9.46023e-06	0.0295524	chr2	193509	N_Shelf
cg18573980	0.03	2.58845	0.621229	4.16666	3.09102e-05	0.046598	chr2	85908284	OpenSea
cg18585849	0.01	1.99798	0.483458	4.13268	3.5855e-05	0.0495787	chr3	33106556	OpenSea
cg18645150	-0.01	-3.34256	0.800318	-4.17654	2.95981e-05	0.0461652	chr20	61299126	OpenSea
cg18736281	0.02	4.31376	0.813203	5.30465	1.12888e-07	0.00525564	chr3	17096966	OpenSea
cg18763341	0.02	3.0018	0.72512	4.13973	3.47719e-05	0.0490676	chr2	192516266	OpenSea
cg18785300	0.00	2.0191	0.437657	4.61344	3.96054e-06	0.0195911	chr6	31240047	Island
cg18825531	0.01	2.07448	0.488689	4.24498	2.18611e-05	0.0418935	chr11	62321136	OpenSea
cg18832902	-0.01	-0.882277	0.193381	-4.56238	5.05766e-06	0.0226153	chr6	30029443	S_Shore
cg18851133	0.01	4.16641	0.901087	4.62376	3.76853e-06	0.0192427	chr11	104917768	OpenSea
cg18861222	-0.00	-4.99328	1.15229	-4.33336	1.46848e-05	0.0358714	chr6	35179114	N_Shore
cg18942451	-0.00	-3.9298	0.940256	-4.1795	2.92147e-05	0.04606	chr12	50473456	N_Shore
cg18945877	0.01	2.82756	0.677046	4.17631	2.9627e-05	0.0461652	chr14	90119089	OpenSea
cg18949315	0.01	3.25493	0.703615	4.62601	3.72783e-06	0.0192037	chr20	57418015	S_Shore
cg18959139	0.01	2.90542	0.602286	4.82399	1.40716e-06	0.0123745	chr7	72993101	Island
cg19002732	-0.01	-2.25825	0.534293	-4.2266	2.37245e-05	0.0429347	chr18	76264102	S_Shore
cg19020860	-0.01	-4.04723	0.941921	-4.29678	1.73294e-05	0.0386797	chr21	42837277	OpenSea
cg19057008	-0.00	-5.01946	1.19856	-4.1879	2.81543e-05	0.0454751	chr8	99450704	OpenSea
cg19117196	-0.01	-3.86157	0.853242	-4.52577	6.01764e-06	0.0248638	chr5	132000721	OpenSea
cg19141453	0.02	2.89474	0.647345	4.47172	7.75944e-06	0.0276406	chr10	3751287	OpenSea
cg19227223	0.03	1.83714	0.409168	4.48995	7.12387e-06	0.0265161	chr1	67660601	OpenSea
cg19324978	0.01	1.53951	0.344992	4.46246	8.10234e-06	0.0276406	chr7	2759739	S_Shore
cg19528789	0.02	3.34622	0.787013	4.2518	2.12062e-05	0.0415439	chr1	12232415	OpenSea
cg19576099	0.03	3.76407	0.786796	4.78404	1.71804e-06	0.0137348	chr6	106531491	N_Shelf
cg19704489	0.01	3.01285	0.644499	4.67472	2.94355e-06	0.0175164	chr1	26924211	OpenSea
cg19761254	0.01	3.23395	0.733616	4.40824	1.04215e-05	0.0305487	chr10	63657610	OpenSea
cg19801256	-0.01	-4.84777	1.15336	-4.20318	2.63186e-05	0.0443691	chr5	52166469	OpenSea
cg19810536	-0.00	-4.50063	1.05527	-4.26492	1.99976e-05	0.0405126	chr1	207623534	N_Shelf
cg19841228	0.03	2.46472	0.556545	4.42861	9.4842e-06	0.0295524	chr6	112098309	OpenSea
cg19886087	-0.01	-3.85707	0.861498	-4.47717	7.56407e-06	0.0270888	chr6	32335123	OpenSea
cg20031708	-0.01	-4.78987	1.06531	-4.49624	6.91653e-06	0.0264691	chr11	117704022	OpenSea
cg20037968	-0.01	-2.80606	0.679075	-4.13218	3.59342e-05	0.0495787	chr7	3041098	OpenSea
cg20068510	-0.01	-3.95632	0.958551	-4.12739	3.66896e-05	0.0495787	chr15	95397535	N_Shore
cg20102368	-0.02	-0.875846	0.209189	-4.18686	2.82838e-05	0.0454986	chr19	47733913	Island
cg20157339	0.01	3.17237	0.712628	4.45165	8.52129e-06	0.0279791	chr8	103249036	N_Shore
cg20374904	-0.01	-3.39816	0.80376	-4.22783	2.35958e-05	0.0429347	chr11	66826667	S_Shelf
cg20510525	-0.01	-3.5754	0.810462	-4.41156	1.02628e-05	0.0304856	chr4	27091152	OpenSea
cg20534930	0.02	2.59781	0.548624	4.73514	2.18902e-06	0.0149805	chr15	71972294	OpenSea
cg20552427	-0.01	-4.44863	0.995545	-4.46854	7.87554e-06	0.0276406	chr5	133913975	OpenSea
cg20619274	-0.01	-4.67351	1.09614	-4.26359	2.01167e-05	0.0405126	chr11	62756109	OpenSea
cg20697992	0.02	3.55202	0.847373	4.1918	2.76746e-05	0.0451949	chr7	100143398	OpenSea
cg20710480	0.02	3.02512	0.706115	4.28417	1.83424e-05	0.0393489	chr4	42462320	OpenSea
cg20728901	0.03	3.55497	0.617737	5.75483	8.67278e-09	0.00209922	chr18	67553469	OpenSea
cg20770573	0.02	1.93815	0.44199	4.38505	1.15958e-05	0.0322764	chr20	48307717	OpenSea
cg20924786	0.01	2.21759	0.521778	4.25007	2.13706e-05	0.0416598	chr6	37123663	OpenSea
cg20968354	-0.01	-3.38599	0.799364	-4.23586	2.27678e-05	0.0427522	chr14	104688848	N_Shore
cg21019608	0.02	2.39303	0.525376	4.5549	5.24112e-06	0.0230985	chr14	73756713	OpenSea
cg21026460	0.02	2.84742	0.621699	4.58007	4.64817e-06	0.0213884	chr3	13539059	OpenSea
cg21057107	0.02	4.51142	0.970536	4.64838	3.34553e-06	0.0182092	chr19	10908762	OpenSea
cg21108628	0.03	3.76142	0.757782	4.96373	6.91529e-07	0.0109463	chr8	28022272	OpenSea
cg21179425	-0.00	-3.83369	0.894562	-4.28555	1.82285e-05	0.0393489	chr4	39385567	OpenSea
cg21448937	0.02	4.42829	1.05085	4.21402	2.50863e-05	0.0437328	chr5	122885347	OpenSea
cg21494379	0.02	2.56789	0.585871	4.38303	1.17042e-05	0.0322764	chr5	88275243	OpenSea
cg21618273	0.02	4.49112	0.853021	5.26496	1.40218e-07	0.0057571	chr5	14414947	OpenSea
cg21714980	0.02	3.44355	0.744075	4.62796	3.69283e-06	0.0192037	chr15	91293212	OpenSea
cg21715619	0.02	3.56422	0.827856	4.30536	1.66711e-05	0.0381341	chr4	2748390	OpenSea
cg21742058	-0.01	-3.53159	0.745921	-4.73453	2.19563e-06	0.0149805	chr3	65563196	OpenSea
cg21752492	0.01	3.78464	0.910595	4.15622	3.23549e-05	0.0472556	chr9	108122345	OpenSea
cg21904709	0.01	2.92101	0.565199	5.16811	2.36478e-07	0.0065621	chr5	112214795	OpenSea
cg21919820	0.02	2.96335	0.699816	4.23447	2.2909e-05	0.0428639	chr7	28081543	OpenSea
cg21931728	0.02	3.86013	0.746865	5.16845	2.36043e-07	0.0065621	chr15	63536216	OpenSea
cg21952207	0.02	3.50968	0.720591	4.87055	1.11285e-06	0.0118074	chr2	231091920	OpenSea
cg21984020	0.01	1.38992	0.318171	4.36846	1.25124e-05	0.0329635	chr7	31230577	N_Shelf
cg22027573	-0.00	-4.50197	0.929692	-4.84243	1.2826e-06	0.0119987	chr9	131980096	OpenSea
cg22040535	-0.01	-2.81731	0.672368	-4.19013	2.7879e-05	0.0452282	chr1	21591205	OpenSea
cg22166835	-0.01	-3.44695	0.835891	-4.12368	3.72865e-05	0.0497648	chr2	238505167	OpenSea
cg22200247	0.02	4.01079	0.964756	4.15731	3.22012e-05	0.0472556	chr9	20585215	OpenSea
cg22284518	-0.02	-2.84406	0.633481	-4.48957	7.13667e-06	0.0265161	chr16	49385179	OpenSea
cg22326736	0.02	2.51541	0.548464	4.58629	4.51191e-06	0.0210057	chr19	32949815	OpenSea
cg22384905	0.02	3.23831	0.693813	4.66741	3.0502e-06	0.0178062	chr17	70698691	OpenSea
cg22539431	0.01	2.85925	0.687461	4.15915	3.1944e-05	0.0472556	chr7	127423253	OpenSea
cg22544881	0.01	3.44044	0.806483	4.26598	1.99029e-05	0.0405126	chr7	130712346	OpenSea
cg22548161	-0.01	-2.92214	0.650491	-4.4922	7.04913e-06	0.0265161	chr12	75952475	OpenSea
cg22573746	0.02	4.18156	0.936672	4.46427	8.03407e-06	0.0276406	chr2	111629330	OpenSea
cg22598426	-0.01	-3.16957	0.766475	-4.13526	3.54559e-05	0.0494045	chr4	85417755	Island
cg22625111	-0.00	-6.03511	1.29847	-4.64785	3.35411e-06	0.0182092	chr12	3257752	OpenSea
cg22713678	0.01	2.60915	0.579086	4.50564	6.61736e-06	0.0259274	chr12	120976481	OpenSea
cg22763739	-0.02	-2.75521	0.643597	-4.28095	1.86094e-05	0.039393	chr20	34190196	Island
cg22815528	-0.01	-3.34546	0.803417	-4.16404	3.12669e-05	0.0467562	chr8	143763565	OpenSea
cg22819530	0.01	2.88467	0.669131	4.31107	1.62469e-05	0.0376231	chr1	235070548	OpenSea
cg22828643	-0.01	-2.82084	0.667317	-4.22714	2.36679e-05	0.0429347	chr1	78758319	OpenSea
cg22846767	0.02	2.75939	0.669265	4.12302	3.7394e-05	0.0498243	chr5	156543653	OpenSea
cg23047289	-0.01	-2.71922	0.588592	-4.61987	3.83978e-06	0.019448	chr8	1415854	OpenSea
cg23067995	-0.01	-3.91574	0.916333	-4.27327	1.92628e-05	0.0397421	chr14	72926359	OpenSea
cg23091122	-0.01	-4.39306	0.906996	-4.84353	1.27554e-06	0.0119987	chr1	110024289	N_Shelf
cg23122639	0.02	3.38046	0.754451	4.48069	7.44006e-06	0.0267658	chr7	73311043	OpenSea
cg23457098	-0.01	-5.07972	1.06889	-4.75233	2.01091e-06	0.0148742	chr5	42516855	OpenSea
cg23506940	0.02	5.2231	1.1947	4.37189	1.23173e-05	0.0329344	chr3	196337239	OpenSea
cg23515822	-0.01	-4.36604	0.946721	-4.61175	3.99296e-06	0.0196288	chr8	41675502	OpenSea
cg23567017	0.02	3.84561	0.888522	4.3281	1.50403e-05	0.0361845	chr14	88493264	OpenSea
cg23573187	-0.02	-3.32675	0.722604	-4.60383	4.14796e-06	0.0200178	chr2	8771805	OpenSea
cg23583523	0.03	2.68876	0.536548	5.01122	5.40853e-07	0.0099549	chr11	118087893	OpenSea
cg23652959	-0.01	-3.87511	0.876135	-4.42296	9.73574e-06	0.0302172	chr15	25958206	N_Shore
cg23857379	-0.02	-1.76368	0.414752	-4.25237	2.11519e-05	0.0415439	chr16	34377058	OpenSea
cg23887856	-0.01	-3.12101	0.71376	-4.37263	1.2276e-05	0.0329344	chr3	111495601	OpenSea
cg23946364	-0.01	-2.81586	0.634343	-4.43901	9.03715e-06	0.0288407	chr2	235936477	OpenSea
cg24094122	0.02	2.55046	0.612666	4.16289	3.14251e-05	0.0467562	chr2	162915893	OpenSea
cg24103563	0.01	3.39326	0.755624	4.49067	7.0999e-06	0.0265161	chr11	5645324	OpenSea
cg24141280	0.02	3.31435	0.790308	4.19375	2.74383e-05	0.0451949	chr14	76035419	OpenSea
cg24256544	0.03	2.70091	0.56811	4.7542	1.99231e-06	0.0148742	chr12	102345007	OpenSea
cg24371441	-0.01	-3.94366	0.893515	-4.41365	1.01642e-05	0.0304856	chr2	72240114	OpenSea
cg24383623	0.01	1.47025	0.323801	4.5406	5.60947e-06	0.023869	chr20	3961636	OpenSea
cg24417845	0.02	2.71162	0.621824	4.36074	1.29622e-05	0.0336359	chr10	70816008	OpenSea
cg24486784	-0.01	-3.04619	0.673938	-4.51998	6.18442e-06	0.025101	chr5	148690886	OpenSea
cg24493323	-0.02	-2.04722	0.416245	-4.91831	8.72938e-07	0.0115618	chr1	82262346	N_Shelf
cg24527366	-0.01	-2.4935	0.584795	-4.26388	2.0091e-05	0.0405126	chr3	123135762	OpenSea
cg24568533	0.02	2.85917	0.688607	4.1521	3.29439e-05	0.0475191	chr22	24952793	S_Shore
cg24635075	0.02	2.37957	0.517378	4.59929	4.23934e-06	0.0202123	chr8	95468462	OpenSea
cg24680570	0.01	3.95818	0.93856	4.21729	2.47258e-05	0.0434875	chr1	232726838	OpenSea
cg24732049	0.02	2.69485	0.623353	4.32315	1.53816e-05	0.0366682	chr13	20994266	OpenSea
cg24865377	-0.01	-3.20154	0.756943	-4.22956	2.34144e-05	0.0429347	chr12	120518315	OpenSea
cg24882709	-0.01	-3.46208	0.700968	-4.939	7.85238e-07	0.0115618	chr10	3088502	OpenSea
cg24905792	-0.00	-5.59593	1.03317	-5.41629	6.08474e-08	0.00370446	chr6	31089685	OpenSea
cg24921352	0.02	2.15805	0.471598	4.57603	4.73872e-06	0.0215545	chr3	143848933	OpenSea
cg24980415	-0.01	-4.12436	1.00067	-4.12161	3.7624e-05	0.0499188	chr11	626255	S_Shore
cg25020925	0.02	3.43451	0.816972	4.20395	2.62299e-05	0.0443691	chr8	42742938	OpenSea
cg25030470	0.02	3.10318	0.721857	4.29888	1.71663e-05	0.0386797	chr3	194850472	OpenSea
cg25056811	0.02	2.84382	0.683142	4.16286	3.14286e-05	0.0467562	chr3	149104506	OpenSea
cg25089643	0.02	4.10963	0.978699	4.19907	2.68015e-05	0.0445634	chr12	116773963	OpenSea
cg25117102	0.01	3.04522	0.710956	4.28328	1.84161e-05	0.0393489	chr8	37741280	OpenSea
cg25154531	-0.01	-4.08767	0.932819	-4.38206	1.17563e-05	0.0323074	chr12	31146288	OpenSea
cg25298650	0.02	1.30282	0.306387	4.25219	2.11694e-05	0.0415439	chr8	27950516	Island
cg25323554	0.01	2.95631	0.684136	4.32123	1.55162e-05	0.0367843	chr17	27135257	N_Shelf
cg25433259	0.01	3.38409	0.766781	4.41338	1.01771e-05	0.0304856	chr6	159271784	OpenSea
cg25508605	-0.01	-1.11915	0.271148	-4.12744	3.66829e-05	0.0495787	chr15	92706125	OpenSea
cg25579368	0.02	2.79314	0.542333	5.15023	2.60169e-07	0.0065621	chr2	204774850	OpenSea
cg25595021	0.02	2.40159	0.568548	4.22407	2.39929e-05	0.0429347	chr4	154537269	OpenSea
cg25599948	-0.00	-3.79325	0.759883	-4.99188	5.97936e-07	0.010574	chr19	12625965	S_Shore
cg25610200	-0.00	-5.09349	1.23065	-4.13886	3.49042e-05	0.0490676	chr7	142636371	OpenSea
cg25656762	-0.01	-4.164	1.00862	-4.12843	3.6525e-05	0.0495787	chr5	60927728	OpenSea
cg25717060	-0.01	-2.18213	0.470452	-4.63836	3.51182e-06	0.018654	chr6	137366498	S_Shore
cg25734089	0.03	2.58536	0.587591	4.39994	1.0828e-05	0.0308351	chr19	46969919	OpenSea
cg25754888	0.00	4.38723	1.05362	4.16395	3.12793e-05	0.0467562	chr17	80825520	N_Shelf
cg25779355	0.01	3.16944	0.735189	4.31105	1.62482e-05	0.0376231	chr11	86235351	OpenSea
cg25867383	0.03	3.06865	0.624435	4.91428	8.91103e-07	0.0115618	chr8	27936225	OpenSea
cg25913882	0.01	4.05431	0.931496	4.35248	1.34609e-05	0.0343812	chr10	17067842	OpenSea
cg25946681	-0.01	-3.10609	0.725984	-4.27846	1.88194e-05	0.039404	chr12	120654588	S_Shelf
cg26006351	0.02	3.09658	0.726465	4.26253	2.02125e-05	0.0406021	chr17	9945702	OpenSea
cg26031054	0.01	2.14551	0.51412	4.17316	3.00398e-05	0.0461652	chr13	75893652	OpenSea
cg26133767	0.01	3.27639	0.671153	4.88173	1.05158e-06	0.0117222	chr8	48512758	OpenSea
cg26191960	0.02	2.86771	0.646418	4.43632	9.15116e-06	0.0289709	chr9	87359419	OpenSea
cg26211060	-0.01	-4.15709	1.00781	-4.12488	3.70926e-05	0.0497082	chr12	3345821	OpenSea
cg26211838	0.00	2.70487	0.581348	4.65275	3.27538e-06	0.0182092	chr12	107168886	S_Shore
cg26289295	-0.01	-3.72437	0.869379	-4.28395	1.83605e-05	0.0393489	chr8	120228093	OpenSea
cg26453818	0.03	3.00427	0.629087	4.7756	1.79171e-06	0.0141805	chr6	14755099	OpenSea
cg26535301	0.02	3.74294	0.904153	4.13973	3.47721e-05	0.0490676	chr12	9947513	OpenSea
cg26646061	0.03	1.75692	0.411272	4.27193	1.93788e-05	0.039775	chr1	93441156	OpenSea
cg26664797	0.01	2.01127	0.477192	4.2148	2.50005e-05	0.0436793	chr5	158527458	Island
cg26766411	0.02	3.36204	0.806629	4.16801	3.07265e-05	0.0464095	chr11	122930128	N_Shelf
cg26779877	-0.02	-3.88909	0.805188	-4.83004	1.36506e-06	0.0123745	chr19	1076083	S_Shore
cg26781511	0.02	1.80328	0.415296	4.34217	1.41085e-05	0.0350038	chr6	119130102	OpenSea
cg26806627	0.02	2.44831	0.585932	4.17849	2.93449e-05	0.0461497	chr3	23857449	OpenSea
cg26832165	0.02	1.99856	0.458787	4.35618	1.32352e-05	0.0341096	chr8	107748800	OpenSea
cg26850624	-0.02	-2.0123	0.432938	-4.64801	3.35148e-06	0.0182092	chr5	429559	OpenSea
cg26905777	-0.00	-4.23066	0.872096	-4.85114	1.22751e-06	0.0119987	chr14	101714538	OpenSea
cg26914205	0.02	2.50871	0.537686	4.66575	3.07488e-06	0.0178062	chr18	77865873	OpenSea
cg26977176	0.03	2.10675	0.48141	4.3762	1.20765e-05	0.0328454	chr2	131730274	OpenSea
cg26977979	-0.01	-4.67192	0.915904	-5.10088	3.38085e-07	0.00723186	chr5	56798693	OpenSea
cg27060510	0.02	2.68857	0.599357	4.48576	7.26547e-06	0.0265161	chr22	23885362	OpenSea
cg27143326	-0.01	-3.89713	0.8904	-4.37683	1.20419e-05	0.0328454	chr3	58227354	S_Shelf
cg27182159	0.02	2.98264	0.664988	4.48526	7.28246e-06	0.0265161	chr6	33241226	S_Shore
cg27227652	0.00	1.91009	0.458197	4.16871	3.0633e-05	0.0463609	chr2	191184902	S_Shore
cg27228211	0.01	1.53158	0.361493	4.23681	2.26714e-05	0.0427522	chr7	27778939	N_Shore
cg27230333	0.02	4.61878	1.07911	4.28018	1.86738e-05	0.039404	chr7	50266276	OpenSea
cg27325579	0.02	1.72206	0.354391	4.85921	1.17857e-06	0.0118074	chr12	29318120	OpenSea
cg27353725	0.03	3.29632	0.696215	4.73463	2.19451e-06	0.0149805	chr17	78239193	S_Shelf
cg27535502	0.02	5.88455	1.18148	4.98067	6.33652e-07	0.0106703	chr15	91395896	OpenSea
cg27605565	-0.01	-2.97917	0.685177	-4.34802	1.37369e-05	0.0347353	chr15	25960406	S_Shore
ch.8.61455948R	0.00	1.99934	0.424526	4.70959	2.48211e-06	0.0159567	chr8	61293394	OpenSea
Methylation Δ shows the difference between the mean methylation β in HIC and NHC; −1·08% means that the mean β for HIC was 0·0108 lower than NHC

## Sheet: Supplementary Table 2
Supplementary Table 2: Validated significant DMS from EWAS analysis (HIV controllers vs. NHCs) at the P-value <0.05.
CpG	MethylationΔ	Estimate	Pval	Chromosome	Great Anno		Relation to Island
cg00092992	0.02	4.44985	0.00414007	chr1	ADC;TRIM62		S_Shelf
cg00222174	0.03	1.37589	0.030094	chr7	VOPP1;LANCL2		OpenSea
cg00225006	0.01	3.41613	0.021571	chr15	FSD2;WHAMM		N_Shore
cg00260664	0.02	2.26072	0.015161	chr7	AOAH;ELMO1		OpenSea
cg00449482	0.01	2.68178	0.00119666	chr19	EPN1		S_Shore
cg00704592	0.03	2.9912	0.00250776	chr7	CDK6;SAMD9		OpenSea
cg01145975	0.02	2.59415	0.00933471	chr6	PRDM1;ATG5		OpenSea
cg01321816	0.01	1.94187	0.0162771	chr15	FURIN;BLM		N_Shelf
cg01891077	0.02	2.30714	0.0401327	chr5	FNDC9;CYFIP2		OpenSea
cg02608289	0.02	2.78913	0.00293058	chr17	LRRC48;ATPAF2		OpenSea
cg02658239	0.02	1.88303	0.0484722	chr2	FAM124B;CUL3		OpenSea
cg02725037	0.01	2.45334	0.0336984	chr1	IRF6		S_Shore
cg02795981	0.02	2.79883	0.00154304	chr10	PPIF;ZMIZ1		OpenSea
cg02825243	0.03	2.13536	0.0219246	chr2	STK17B;HECW2		OpenSea
cg03059348	0.01	3.08745	0.00953261	chr3	PROK2;RYBP		OpenSea
cg03098021	0.02	4.81249	0.00627683	chr20	PTGIS;B4GALT5		OpenSea
cg03308652	-0.02	-2.27439	0.0465099	chr3	FEZF2;PTPRG		Island
cg03876812	0.03	1.78324	0.0290607	chr1	AKT3;SDCCAG8		OpenSea
cg03995533	0.02	2.62161	0.0198185	chr16	SOCS1;CLEC16A		OpenSea
cg04560229	0.02	2.50052	0.00449824	chr20	KCNG1;NFATC2		OpenSea
cg04576864	0.02	2.26374	0.0118362	chr2	GTDC1;ZEB2		OpenSea
cg04609265	0.02	2.30244	0.0078378	chr10	PPIF;ZMIZ1		OpenSea
cg04784635	0.02	3.54495	0.000241755	chr10	AFAP1L2;VWA2		OpenSea
cg04820362	0.02	2.75881	0.0203783	chr12	IL31;MLXIP		OpenSea
cg04895445	0.03	2.92593	0.0121529	chr3	ATG7;VGLL4		OpenSea
cg05380242	0.02	2.40143	0.0217795	chr10	MSS51;PPP3CB		OpenSea
cg06066138	0.02	1.24101	0.016828	chr13	MIPEP;TNFRSF19		OpenSea
cg06097537	0.02	2.6722	0.0345459	chr6	HINT3;NCOA7		OpenSea
cg06333725	0.02	2.27904	0.00456835	chr10	ASAH2;SGMS1		OpenSea
cg07189782	0.02	2.97314	9.29897e-05	chr10	SFXN4;PRDX3		N_Shelf
cg07225598	0.01	2.13934	0.0105034	chr1	HIST3H2A;HIST3H2BB		S_Shore
cg07427077	0.03	1.84062	0.0431915	chr3	TP63;TPRG1		OpenSea
cg07610498	0.02	3.85765	0.00750178	chr10	PFKFB3;PRKCQ		OpenSea
cg07879213	0.02	2.01006	0.014948	chr14	RHOJ;PPP2R5E		OpenSea
cg08077942	0.03	2.28336	0.00878251	chr2	USP34;AHSA2		OpenSea
cg08153812	0.03	1.62885	0.0362625	chr20	KCNG1;NFATC2		OpenSea
cg08452590	0.02	1.56335	0.0240775	chr2	MTIF2;CCDC88A		OpenSea
cg08498836	0.02	1.57255	0.0154781	chr3	TM4SF4;WWTR1		OpenSea
cg08789486	0.02	2.99877	0.047289	chr6	FRK;NT5DC1		OpenSea
cg09303330	0.01	3.13881	0.0323292	chr7	SUN1;HEATR2		N_Shore
cg09468228	0.03	1.69659	0.030736	chr2	SPATA3;GPR55		OpenSea
cg10225389	0.02	2.03342	0.00773581	chr6	ARMC2;SESN1		OpenSea
cg10523399	0.02	1.98575	0.0170282	chr10	CAMK1D;CCDC3		OpenSea
cg10585510	0.02	2.72921	0.0126694	chr6	SUPT3H;CLIC5		N_Shelf
cg10868188	0.02	2.34007	0.00388481	chr1	SPOCD1;PTP4A2		OpenSea
cg10903525	0.03	1.88201	0.0310589	chr5	ADAM19;NIPAL4		OpenSea
cg11245369	0.03	1.76135	0.0103974	chr18	CABYR;LAMA3		OpenSea
cg11381954	0.03	1.89413	0.0114325	chr4	EMCN;PPP3CA		OpenSea
cg11389889	0.03	1.66415	0.00235245	chr20	NOP56;IDH3B		S_Shore
cg11786338	0.02	2.63942	0.00296974	chr18	GRP;SEC11C		S_Shelf
cg12220236	0.02	2.44577	0.0106636	chr20	SLC4A11;C20orf194		OpenSea
cg12329614	0.02	3.27822	0.0142292	chr14	FUT8		OpenSea
cg12426833	0.02	2.21874	0.00794707	chr8	RNF19A;ANKRD46		OpenSea
cg12496975	0.01	3.5545	0.0309204	chr12	ENDOU;RAPGEF3		N_Shelf
cg12681119	0.02	2.08504	0.0054343	chr1	SIPA1L2;DISC1		OpenSea
cg12700402	0.03	2.02531	0.0113792	chr10	SFXN2;ARL3		N_Shelf
cg13131185	-0.02	-2.31563	5.41996e-06	chr12	LHX5		Island
cg13317907	0.02	2.55622	0.0254762	chr2	NFE2L2;AGPS		OpenSea
cg13347761	0.02	3.24914	0.0328856	chr10	AKR1E2;KLF6		OpenSea
cg13669740	0.02	1.89863	0.0296415	chr3	TIGIT;ZBTB20		OpenSea
cg13842240	-0.02	-5.1923	0.0116008	chr4	RAB28;NKX3-2		S_Shore
cg14013756	0.02	2.09802	0.00717161	chr12	H3F3C;BICD1		OpenSea
cg14332524	0.02	3.34865	0.0133045	chr14	MAX;FUT8		OpenSea
cg14411221	0.02	2.13018	0.0288296	chr14	PPP2R5E;SGPP1		S_Shelf
cg14868258	0.03	1.63215	0.0499136	chr6	IBTK		S_Shore
cg14889387	0.02	3.04236	0.0469623	chr2	PGAP1;ANKRD44		OpenSea
cg15723874	0.01	4.00678	0.0396361	chr1	C1orf61;MEF2D		OpenSea
cg16128068	0.02	1.50038	0.000963517	chr20	KCNG1;NFATC2		OpenSea
cg16206200	0.02	2.74512	0.0433209	chr3	SLC6A6;XPC		OpenSea
cg16371214	0.02	1.36703	0.0422714	chr5	ELL2;PCSK1		OpenSea
cg16435644	0.03	2.78242	0.00272789	chr6	THEMIS;PTPRK		OpenSea
cg16533901	0.02	2.91942	0.0328232	chr8	PENK;IMPAD1		OpenSea
cg16661098	0.03	2.40289	0.0347685	chr2	HIBCH		S_Shore
cg17388248	0.03	2.17137	0.00332009	chr11	ELF5;EHF		OpenSea
cg17496539	0.02	1.74316	0.0268698	chr3	NONE		OpenSea
cg17524466	0.03	1.46187	0.0391103	chr3	CCR5		OpenSea
cg17618872	0.02	2.52039	0.0318964	chr20	NECAB3;CBFA2T2		S_Shelf
cg17708276	0.02	2.82896	0.0227302	chr16	WWOX;MAF		OpenSea
cg18053725	0.02	1.66322	0.0345335	chr12	AMIGO2;RPAP3		OpenSea
cg18408209	0.03	2.10576	0.0109772	chr2	FAM110C;SH3YL1		N_Shelf
cg18573980	0.03	1.69238	0.0120253	chr2	GNLY;SFTPB		OpenSea
cg18736281	0.02	2.36432	0.0280871	chr3	PLCL2;TBC1D5		OpenSea
cg18763341	0.02	2.34779	0.0194843	chr2	NABP1;MYO1B		OpenSea
cg18851133	0.01	2.85106	0.0284099	chr11	CARD16		OpenSea
cg18945877	0.01	2.69928	0.0396544	chr14	FOXN3;EFCAB11		OpenSea
cg19227223	0.03	2.40136	0.000511934	chr1	IL12RB2;IL23R		OpenSea
cg19528789	0.02	2.76357	0.0171286	chr1	VPS13D;TNFRSF1B		OpenSea
cg19841228	0.03	2.04277	0.00159689	chr6	TRAF3IP2;FYN		OpenSea
cg20534930	0.02	2.11277	0.0119543	chr15	SENP8;THSD4		OpenSea
cg20552427	-0.01	-7.21811	0.00133757	chr5	JADE2;SAR1B		OpenSea
cg20728901	0.03	2.08791	0.0390012	chr18	CD226;DOK6		OpenSea
cg21026460	0.02	2.04286	0.0153439	chr3	FBLN2;HDAC11		OpenSea
cg21618273	0.02	2.2883	0.00991524	chr5	FAM105B;TRIO		OpenSea
cg21715619	0.02	3.37061	0.0077891	chr4	TNIP2;RNF4		OpenSea
cg21752492	0.01	3.12613	0.00552627	chr9	FSD1L;SLC44A1		OpenSea
cg21919820	0.02	1.94246	0.0368607	chr7	JAZF1;TAX1BP1		OpenSea
cg21952207	0.02	1.8065	0.0211369	chr2	SP140L;SP140		OpenSea
cg21984020	0.01	0.986715	0.0244393	chr7	ADCYAP1R1;NEUROD6		N_Shelf
cg22573746	0.02	2.82507	0.0401195	chr2	BCL2L11;ACOXL		OpenSea
cg23122639	0.02	2.09387	0.0376937	chr7	ELN;WBSCR28		OpenSea
cg23506940	0.02	3.42429	0.0196205	chr3	NRROS;FBXO45		OpenSea
cg24256544	0.03	1.78118	0.0455462	chr12	DRAM1;CCDC53		OpenSea
cg24486784	-0.01	-3.82669	0.00190153	chr5	GRPEL2;AFAP1L1		OpenSea
cg25020925	0.02	1.84172	0.0461605	chr8	THAP1;RNF170		OpenSea
cg25030470	0.02	2.41822	0.0102652	chr3	LSG1;XXYLT1		OpenSea
cg25056811	0.02	2.64403	0.0425877	chr3	TM4SF4;TM4SF1		OpenSea
cg25595021	0.02	2.51496	0.0069223	chr4	TLR2;KIAA0922		OpenSea
cg26006351	0.02	1.80223	0.0283678	chr17	RCVRN;GAS7		OpenSea
cg26211060	-0.01	-5.91577	0.0040351	chr12	PRMT8;TSPAN9		OpenSea
cg26453818	0.03	1.69022	0.0177214	chr6	JARID2;CD83		OpenSea
cg27353725	0.03	1.84927	0.0438765	chr17	ENDOV;RNF213		S_Shelf
cg27535502	0.02	3.48914	0.0343793	chr15	FURIN;BLM		OpenSea
MethylationΔ shows the difference in the normalised methylation β value between HIC and NHC

## Sheet: Supplementary Table 3
Supplementary Table 3: Enrichment analysis with genes asociated wth DMS (nominal P-value <0.05) detected via EWAS
Term	Overlap	P.value	Adjusted.P.value	Genes	FDR	Gene_count	GeneRatio	Database	Methylation Pattern
PD-L1 expression and PD-1 checkpoint pathway in cancer	6/89	0.000300942	0.0327667	PPP3CA;PPP3CB;AKT3;NFATC2;PRKCQ;TLR2	0.0327667	6	7.19715	KEGG	Combined (Hyper- and Hypo-methylation)
Th1 and Th2 cell differentiation	6/92	0.000360073	0.0327667	PPP3CA;PPP3CB;MAF;NFATC2;PRKCQ;IL12RB2	0.0327667	6	6.94503	KEGG	Combined (Hyper- and Hypo-methylation)
T cell receptor signaling pathway	6/104	0.000692697	0.0420236	PPP3CA;PPP3CB;AKT3;NFATC2;PRKCQ;FYN	0.0420236	6	6.09091	KEGG	Combined (Hyper- and Hypo-methylation)
Toxoplasmosis	6/112	0.00102123	0.0464662	SOCS1;AKT3;LAMA3;PPIF;CCR5;TLR2	0.0464662	6	5.62893	KEGG	Combined (Hyper- and Hypo-methylation)
Role of MEF2D in T-cell Apoptosis	4/30	0.000233951	0.0126334	PPP3CA;PPP3CB;FYN;MEF2D	0.0126334	4	15.2077	BioCarta	Combined (Hyper- and Hypo-methylation)
Endocytotic role of NDK, Phosphins and Dynamin	3/16	0.000530917	0.0143347	PPP3CA;PPP3CB;EPN1	0.0143347	3	22.713	BioCarta	Combined (Hyper- and Hypo-methylation)
Regulation of PGC-1a	3/20	0.00104879	0.0188783	PPP3CA;PPP3CB;MEF2D	0.0188783	3	17.3652	BioCarta	Combined (Hyper- and Hypo-methylation)
Head And Neck Squamous Cell Carcinoma WP4674	7/73	9.55107e-06	0.00288442	CDK6;SESN1;CUL3;AKT3;IRF6;TP63;NFE2L2	0.00288442	7	10.6222	WikiP	Combined (Hyper- and Hypo-methylation)
NRF2 ARE Regulation WP4357	4/23	7.99356e-05	0.0120703	MAF;CUL3;FYN;NFE2L2	0.0120703	4	20.8179	WikiP	Combined (Hyper- and Hypo-methylation)
PD-L1 expression and PD-1 checkpoint pathway in cancer	6/89	0.000223407	0.0243584	PPP3CA;PPP3CB;AKT3;NFATC2;PRKCQ;TLR2	0.0243584	6	7.62477	KEGG	Hyper-methylation
Th1 and Th2 cell differentiation	6/92	0.000267675	0.0243584	PPP3CA;PPP3CB;MAF;NFATC2;PRKCQ;IL12RB2	0.0243584	6	7.35767	KEGG	Hyper-methylation
T cell receptor signaling pathway	6/104	0.000517796	0.031413	PPP3CA;PPP3CB;AKT3;NFATC2;PRKCQ;FYN	0.031413	6	6.4528	KEGG	Hyper-methylation
Toxoplasmosis	6/112	0.000766186	0.0348615	SOCS1;AKT3;LAMA3;PPIF;CCR5;TLR2	0.0348615	6	5.96337	KEGG	Hyper-methylation
Sphingolipid signaling pathway	6/119	0.00105136	0.0382695	ASAH2;SGMS1;PPP2R5E;AKT3;FYN;SGPP1	0.0382695	6	5.59197	KEGG	Hyper-methylation
Osteoclast differentiation	6/127	0.0014701	0.0445932	PPP3CA;PPP3CB;SOCS1;AKT3;NFATC2;FYN	0.0445932	6	5.22014	KEGG	Hyper-methylation
Role of MEF2D in T-cell Apoptosis	4/30	0.000189263	0.0102202	PPP3CA;PPP3CB;FYN;MEF2D	0.0102202	4	16.1018	BioCarta	Hyper-methylation
Endocytotic role of NDK, Phosphins and Dynamin	3/16	0.00045162	0.0121937	PPP3CA;PPP3CB;EPN1	0.0121937	3	24.0413	BioCarta	Hyper-methylation
Regulation of PGC-1a	3/20	0.000893611	0.016085	PPP3CA;PPP3CB;MEF2D	0.016085	3	18.3808	BioCarta	Hyper-methylation
Head And Neck Squamous Cell Carcinoma WP4674	7/73	6.64879e-06	0.00196804	CDK6;SESN1;CUL3;AKT3;IRF6;TP63;NFE2L2	0.00196804	7	11.2567	WikiP	Hyper-methylation
NRF2 ARE Regulation WP4357	4/23	6.4469e-05	0.00954141	MAF;CUL3;FYN;NFE2L2	0.00954141	4	22.0418	WikiP	Hyper-methylation
Protein Transport	3/313	0.000570665	0.0172556	SAR1B;GRPEL2;RAB28	0.0172556	3	23.8052	BP	Hypo-methylation
Intracellular Protein Transport	3/325	0.000636766	0.0172556	SAR1B;GRPEL2;RAB28	0.0172556	3	22.9041	BP	Hypo-methylation
Protein Localization	3/351	0.000796415	0.0172556	SAR1B;GRPEL2;RAB28	0.0172556	3	21.1649	BP	Hypo-methylation
Histone H4-K12 Acetylation	1/6	0.00329583	0.0381693	JADE2	0.0381693	1	399.68	BP	Hypo-methylation
Peptidyl-Arginine Modification	1/6	0.00329583	0.0381693	PRMT8	0.0381693	1	399.68	BP	Hypo-methylation
Regulation Of Lipid Transport	1/10	0.00548757	0.0381693	SAR1B	0.0381693	1	222	BP	Hypo-methylation
Regulation Of Protein Exit From Endoplasmic Reticulum	1/11	0.00603482	0.0381693	SAR1B	0.0381693	1	199.79	BP	Hypo-methylation
Positive Regulation Of Protein Exit From Endoplasmic Reticulum	1/11	0.00603482	0.0381693	SAR1B	0.0381693	1	199.79	BP	Hypo-methylation
Lipoprotein Transport	1/11	0.00603482	0.0381693	SAR1B	0.0381693	1	199.79	BP	Hypo-methylation
Lipoprotein Localization	1/12	0.0065818	0.0381693	SAR1B	0.0381693	1	181.618	BP	Hypo-methylation
Negative Regulation Of Cartilage Development	1/13	0.0071285	0.0381693	NKX3-2	0.0381693	1	166.475	BP	Hypo-methylation
Negative Regulation Of Chondrocyte Differentiation	1/14	0.00767493	0.0381693	NKX3-2	0.0381693	1	153.662	BP	Hypo-methylation
Histone H4-K5 Acetylation	1/15	0.00822109	0.0381693	JADE2	0.0381693	1	142.679	BP	Hypo-methylation
Histone H4-K8 Acetylation	1/15	0.00822109	0.0381693	JADE2	0.0381693	1	142.679	BP	Hypo-methylation
Protein Import Into Mitochondrial Matrix	1/18	0.00985792	0.0400478	GRPEL2	0.0400478	1	117.482	BP	Hypo-methylation
Antigen Processing And Presentation Of Peptide Antigen Via MHC Class I	1/18	0.00985792	0.0400478	SAR1B	0.0400478	1	117.482	BP	Hypo-methylation
Protein Alkylation	1/23	0.0125805	0.048102	PRMT8	0.048102	1	90.7591	BP	Hypo-methylation
Regulation Of Chondrocyte Differentiation	1/25	0.0136677	0.0493554	NKX3-2	0.0493554	1	83.1875	BP	Hypo-methylation
Histone H3K14 Acetyltransferase Activity	1/8	0.00439224	0.0230384	JADE2	0.0230384	1	285.457	MF	Hypo-methylation
Histone H4K16 Acetyltransferase Activity	1/8	0.00439224	0.0230384	JADE2	0.0230384	1	285.457	MF	Hypo-methylation
Histone H4K8 Acetyltransferase Activity	1/10	0.00548757	0.0230384	JADE2	0.0230384	1	222	MF	Hypo-methylation
Protein-Arginine N-methyltransferase Activity	1/10	0.00548757	0.0230384	PRMT8	0.0230384	1	222	MF	Hypo-methylation
Histone H4K12 Acetyltransferase Activity	1/10	0.00548757	0.0230384	JADE2	0.0230384	1	222	MF	Hypo-methylation
Histone H4K5 Acetyltransferase Activity	1/10	0.00548757	0.0230384	JADE2	0.0230384	1	222	MF	Hypo-methylation
Histone H3 Acetyltransferase Activity	1/13	0.0071285	0.0230384	JADE2	0.0230384	1	166.475	MF	Hypo-methylation
Histone H4 Methyltransferase Activity	1/13	0.0071285	0.0230384	PRMT8	0.0230384	1	166.475	MF	Hypo-methylation
Transmembrane Receptor Protein Phosphatase Activity	1/16	0.00876697	0.0230384	PTPRG	0.0230384	1	133.16	MF	Hypo-methylation
Transmembrane Receptor Protein Tyrosine Phosphatase Activity	1/16	0.00876697	0.0230384	PTPRG	0.0230384	1	133.16	MF	Hypo-methylation
GTPase Activity	2/265	0.00888991	0.0230384	SAR1B;RAB28	0.0230384	2	16.6675	MF	Hypo-methylation
Ribonucleoside Triphosphate Phosphatase Activity	2/270	0.00921535	0.0230384	SAR1B;RAB28	0.0230384	2	16.3524	MF	Hypo-methylation
Histone Methyltransferase Activity	1/19	0.010403	0.0234595	PRMT8	0.0234595	1	110.95	MF	Hypo-methylation
Histone H4 Acetyltransferase Activity	1/20	0.0109478	0.0234595	JADE2	0.0234595	1	105.105	MF	Hypo-methylation
Methyltransferase Activity	1/37	0.0201676	0.0403353	PRMT8	0.0403353	1	55.425	MF	Hypo-methylation

## Sheet: Supplementary Table 4
Supplementary Table 4:Significant association between DMS and genes (HIV controllers vs. NHCs)
CpGsite	Gene name	Estimate	pval	FDR
cg07189782	TRABD2A	7.98793198806116	3.64655030858454e-15	1.91247e-10
cg07189782	ADGRA3	7.62530037587474	5.51033976433249e-14	1.44498e-09
cg07189782	NPAS2	7.43951353636049	2.12356076108603e-13	3.71241e-09
cg07189782	BACH2	7.3736929666367	3.40120989521833e-13	4.4595e-09
cg07189782	CCR12P	7.22698789820369	9.5921080679621e-13	1.00614e-08
cg07189782	MIAT	-6.86696212126562	1.13108269040581e-11	8.47439e-08
cg04784635	CCR12P	6.74617064359427	2.5251733637823e-11	1.4715e-07
cg07189782	SATB1	6.74980016547876	2.46541098164793e-11	1.4715e-07
cg07189782	PRKCQ-AS1	6.64843120459944	4.79238034380358e-11	2.51341e-07
cg07189782	LEF1-AS1	6.48888872420107	1.33998061070096e-10	5.95448e-07
cg07189782	SLC16A10	6.48628294753481	1.36242553219909e-10	5.95448e-07
cg07189782	TMIGD2	6.33362777517854	3.56858425241203e-10	1.43968e-06
cg07189782	ZNF662	6.25738475022288	5.72887912651429e-10	2.00305e-06
cg07189782	AL034550.2	6.22525423705444	6.98305707523362e-10	2.28896e-06
cg07189782	IL24	6.13615559934735	1.2034153207381e-09	3.65587e-06
cg07189782	ATXN1	-6.08762660706912	1.61395968868086e-09	4.45504e-06
cg07189782	CDCA7	-6.0629337176577	1.87246389708149e-09	4.67634e-06
cg07189782	LEF1	6.0656553927236	1.84210026239527e-09	4.67634e-06
cg07189782	CACHD1	5.99736517213762	2.77086154185018e-09	6.12758e-06
cg07189782	MDS2	5.99536246432331	2.80406239344274e-09	6.12758e-06
cg04784635	ACE	-5.98146443155198	3.04539329523028e-09	6.18858e-06
cg07189782	SERPINE2	5.96499366897168	3.35769250120041e-09	6.18858e-06
cg07189782	CD248	5.96178963993398	3.42197212868299e-09	6.18858e-06
cg07189782	B4GALT2	-5.96273980270193	3.40278573805198e-09	6.18858e-06
cg07189782	AMIGO1	5.97808064004643	3.10714793657704e-09	6.18858e-06
cg04784635	FHIT	5.83240979719702	7.3039849998367e-09	1.23569e-05
cg07189782	MMP28	5.63829275597123	2.21613295928399e-08	3.52204e-05
cg04784635	TRABD2A	5.5705587342587	3.23885580481478e-08	4.94277e-05
cg07189782	EVC2	-5.56727914072384	3.29857143565336e-08	4.94277e-05
cg07189782	NOG	5.55794692731871	3.47440888461702e-08	5.06163e-05
cg07189782	HSPG2	5.53278436607809	3.99511498374647e-08	5.3248e-05
cg07189782	ITGA6	5.52278043059014	4.22253882923924e-08	5.3248e-05
cg07189782	CA6	5.47661956278582	5.44529490348893e-08	6.64149e-05
cg07189782	STAP1	5.4485253524963	6.35096087194365e-08	7.40953e-05
cg07189782	RETREG1	5.44817204262106	6.36323254781876e-08	7.40953e-05
cg07189782	SYT11	-5.44431104140588	6.49884688704917e-08	7.40953e-05
cg07189782	GLB1L2	-5.43247734379865	6.93219320392779e-08	7.73544e-05
cg07189782	ABCB4	5.37955835335637	9.23795119596187e-08	9.88762e-05
cg07189782	MAGI2-AS3	5.37459505151652	9.48890995610183e-08	9.95311e-05
cg07189782	GAL3ST4	5.35685335275275	1.04411636832327e-07	0.000104613
cg07189782	PITPNM2	5.35454313008942	1.05717792249308e-07	0.000104613
cg07189782	RCAN3	5.32187404440531	1.25972997158759e-07	0.000120123
cg07189782	HOOK1	5.3131253070478	1.32006318104429e-07	0.000123629
cg07189782	TBC1D4	5.28596486868377	1.52574113623862e-07	0.000137964
cg07189782	EPHX2	5.27105897496181	1.65147478452291e-07	0.000146802
cg07189782	PLAG1	5.22035925597085	2.15875190012377e-07	0.000179711
cg04784635	NPAS2	5.20409345128129	2.35133057195541e-07	0.000192684
cg04784635	CYB561	-5.19937316286144	2.41026026901263e-07	0.000194475
cg07189782	MAN1C1	5.13990903280413	3.28662611482447e-07	0.000253486
cg07189782	AL512306.2	5.09080106682523	4.2358910665663e-07	0.00030021
cg07189782	FHIT	5.02840357576114	5.82918098988727e-07	0.000382147
cg07189782	EVC	-4.99409663358149	6.93746269917259e-07	0.000438364
cg07189782	MARCH3	4.97423801679367	7.66917097397021e-07	0.00047883
cg07189782	CCR7	4.95256820430851	8.55249152216121e-07	0.000527699
cg04784635	BIVM	-4.89474908384806	1.14161674031022e-06	0.000672733
cg04784635	PDK1	4.88940800878593	1.17230603566009e-06	0.000683142
cg07189782	ZSCAN18	4.85541191839791	1.38710531090686e-06	0.000769764
cg07189782	MSC-AS1	-4.85003780025893	1.42435699837774e-06	0.000777576
cg07189782	MSC	-4.84600119179612	1.4529691598642e-06	0.000777576
cg04784635	ADTRP	4.83926886639611	1.50192471338069e-06	0.000782094
cg07189782	SPEG	4.83869783089541	1.50614913164678e-06	0.000782094
cg07189782	RAB11FIP5	-4.82080499193918	1.64447579972349e-06	0.000845551
cg04784635	SLC16A10	4.80561450035505	1.77143705941436e-06	0.000901988
cg07189782	C9orf172	-4.76531543787714	2.15562432507822e-06	0.00106655
cg07189782	ZNF683	-4.7422331951143	2.41054176269764e-06	0.00116251
cg07189782	ZNF542P	4.72916234990695	2.56749765052883e-06	0.00122414
cg07189782	EXPH5	4.72219977745412	2.65506860924713e-06	0.00124328
cg07189782	AEBP1	4.70783819042201	2.84485593099575e-06	0.0012974
cg04784635	GZMK	-4.69407122753519	3.03897869581044e-06	0.00133935
cg07189782	GDPD5	-4.6967757566858	2.9998651190811e-06	0.00133935
cg07189782	CD200	4.66886266581823	3.42789734574078e-06	0.0014736
cg07189782	PDK1	4.65756625368173	3.61729376511263e-06	0.00152994
cg07189782	NUGGC	-4.65504428344685	3.66092873520205e-06	0.00153601
cg07189782	TTC9	4.64178404441228	3.89879801974893e-06	0.00161005
cg07189782	MCF2L2	-4.61060406213962	4.51798868925909e-06	0.0018227
cg07189782	LMO7	4.60521754013891	4.63410022190862e-06	0.00185527
cg04784635	ARL4C	-4.58448610668696	5.10826999605781e-06	0.00202961
cg07189782	LTBP3	4.54845366588073	6.04515441514891e-06	0.00231419
cg07189782	B3GAT1	-4.52494072099608	6.74304804198747e-06	0.00247305
cg07189782	CYB561	-4.51427226782004	7.08457122854028e-06	0.00256246
cg04784635	DIDO1	4.46757642185938	8.78429629670222e-06	0.00311285
cg04784635	CHPF	-4.44326332452336	9.81737337074753e-06	0.0033447
cg07189782	MYB	4.42905169906538	1.04740239563199e-05	0.00352968
cg07189782	DTX4	4.42626123394262	1.06077995600378e-05	0.00354355
cg07189782	ITGB1	-4.40134211040701	1.18770924108819e-05	0.00389316
cg07189782	LINC02086	-4.37646950252903	1.32880166312334e-05	0.00430187
cg07189782	CADM1	-4.37699588348522	1.32565641928295e-05	0.00430187
cg04784635	LEF1	4.35479196846231	1.46470357685685e-05	0.00465563
cg07189782	COL19A1	4.35556619610478	1.45962895953825e-05	0.00465563
cg07189782	NOSIP	4.34262524768074	1.54669327629487e-05	0.00479987
cg04784635	APH1B	4.34001170884415	1.56486866408299e-05	0.00482771
cg07189782	LAG3	-4.33642118307414	1.59017064241588e-05	0.00487708
cg07189782	ARHGAP10	-4.32896980836728	1.64393176495591e-05	0.00500492
cg07189782	MYO3B	-4.31104912926403	1.78042224411012e-05	0.00519889
cg04784635	GP5	4.30784962461368	1.80590194032952e-05	0.00520397
cg07189782	ITPRIPL1	-4.30427667994442	1.83476625141956e-05	0.00523265
cg07189782	MYO6	-4.30414869228177	1.83580833900143e-05	0.00523265
cg07189782	MAST2	-4.28558197930726	1.99311238288346e-05	0.00565031
cg07189782	PRSS23	-4.27753731600122	2.06518935942941e-05	0.00579203
cg07189782	GP5	4.23678043454377	2.47020245734281e-05	0.00671255
cg04784635	OPTN	-4.20709495595007	2.81169028668133e-05	0.0071352
cg07189782	CDKN2A	-4.20859081603289	2.79345729923052e-05	0.0071352
cg07189782	CHMP7	4.20158569867689	2.87982299870725e-05	0.00722656
cg07189782	GLB1L3	-4.19879606008073	2.91491906408629e-05	0.0072798
cg04784635	IL2RB	-4.18360339386102	3.11331563688616e-05	0.0076567
cg07189782	CD70	-4.1390974739411	3.77113628091608e-05	0.008775
cg07189782	AMN	4.13846847202193	3.78131798016406e-05	0.008775
cg07189782	MAP4	-4.13167974668049	3.89288365483465e-05	0.0088846
cg07189782	ITGAL	-4.10157898851588	4.42634824883417e-05	0.00983662
cg07189782	DGKA	4.10027807656888	4.45090185705032e-05	0.00984945
cg07189782	PIF1	-4.09724576002659	4.5086374490936e-05	0.00993529
cg07189782	AL163932.1	4.09483040517465	4.55513425535168e-05	0.00995411
cg07189782	AK5	4.09074980897398	4.63472406288257e-05	0.0100353
cg07189782	GZMH	-4.08998991214664	4.64969055813449e-05	0.0100353
cg07189782	SEPT8	-4.08362890234646	4.77678598283877e-05	0.0101426
cg07189782	SYNE2	-4.08428128119339	4.7636009509703e-05	0.0101426
cg07189782	TRIM46	-4.07876708056868	4.87614382219822e-05	0.0103119
cg07189782	SLCO4C1	-4.06155759659223	5.24383926572913e-05	0.010785
cg07189782	MYO1G	-4.02542229135312	6.10329501795657e-05	0.0121081
cg07189782	AC022916.1	3.99108231176439	7.04251629924338e-05	0.013431
cg07189782	RTP5	-3.98833798332188	7.1232092183027e-05	0.0134868
cg07189782	GPC2	3.98835130993968	7.1228152609176e-05	0.0134868
cg07189782	ALPK2	-3.97505985384903	7.52615863738987e-05	0.014097
cg07189782	ADTRP	3.97254000436615	7.60502582241654e-05	0.0141941
cg07189782	SLFN11	-3.96974689427743	7.69335995043451e-05	0.014308
cg07189782	NBEA	3.96586037563428	7.81789155706264e-05	0.0144882
cg07189782	PDGFRB	-3.96135912761992	7.9645052800144e-05	0.014708
cg07189782	TOX	-3.95876637824838	8.05013333190866e-05	0.0148139
cg07189782	DSC1	3.9506710081794	8.32313388770358e-05	0.0151568
cg07189782	RGS9	-3.95069489223639	8.32231570705269e-05	0.0151568
cg07189782	ZIK1	3.93773455140991	8.77765492546408e-05	0.0156721
cg07189782	AFF3	3.93010329676846	9.0566878280199e-05	0.0159392
cg07189782	IFNG	-3.9256258168935	9.22428879903897e-05	0.0161798
cg07189782	BFSP1	-3.90182543763005	0.000101655488639912	0.0173662
cg07189782	PCBP4	-3.90247409503814	0.000101387339106035	0.0173662
cg04784635	NOG	3.89602115072279	0.000104084959479994	0.0176092
cg07189782	OBSCN	3.8963033707267	0.000103965566086694	0.0176092
cg07189782	PRKCA	3.89343803419568	0.000105183703591946	0.0177378
cg07189782	FRMD4B	-3.84586972965017	0.000127485452286817	0.0206361
cg07189782	PTGDS	-3.84463488174748	0.000128119927730582	0.020675
cg04784635	EDARADD	-3.81881157518491	0.000142091059332754	0.0224461
cg04784635	LYAR	-3.8157960719273	0.000143813160630119	0.0225821
cg07189782	STOM	-3.78874263875629	0.000160168024144016	0.0243262
cg07189782	DPPA4	3.78601611832184	0.000161910179566399	0.0244288
cg07189782	ATP1A3	-3.76548676230979	0.000175612820954603	0.0260175
cg07189782	MCOLN2	-3.76003314006882	0.000179432443054948	0.0265085
cg07189782	NKD1	3.75703578088904	0.000181564917242148	0.0266733
cg07189782	ZNF844	3.74800697365881	0.000188133574879045	0.0273091
cg07189782	EDARADD	-3.73420172876045	0.000198611171837555	0.02846
cg04784635	ITPRIPL1	-3.72608172282642	0.000205027862830613	0.0291407
cg04784635	MTERF2	3.71534100875565	0.000213815415785262	0.0295317
cg07189782	LRP6	3.71510383869208	0.000214013382555175	0.0295317
cg07189782	EIF2D	3.71447826445858	0.000214536415752299	0.0295317
cg07189782	OSBPL3	-3.71317798150475	0.000215627411003303	0.0296042
cg07189782	CRMP1	-3.71078951669684	0.000217645045154638	0.0297256
cg07189782	ZFYVE28	-3.67716191335442	0.000248003460183178	0.0327627
cg07189782	TGFBR3	-3.67818348851505	0.000247025359508855	0.0327627
cg04784635	AC020907.4	3.67487804566026	0.000250203323467275	0.0329393
cg07189782	CLEC17A	3.66919981759211	0.000255752333378654	0.0329575
cg07189782	KCP	-3.65088348184669	0.000274449808339351	0.0339476
cg07189782	MELK	-3.63966229021384	0.000286530411626053	0.0350466
cg07189782	FOXD2-AS1	-3.63520857755413	0.00029146212317788	0.0353843
cg07189782	ACAD8	-3.62814330675391	0.000299449344349905	0.0361865
cg07189782	ACE	-3.61894573129501	0.000310154900759998	0.0369046
cg04784635	BICDL1	-3.61880780541608	0.00031031815625861	0.0369046
cg07189782	ABCA2	-3.61204797001094	0.00031841794322596	0.0375723
cg04784635	DUSP2	-3.59675675852138	0.000337477248436556	0.0391578
cg04784635	MCF2L2	-3.59196908224744	0.000343661095207844	0.0394927
cg07189782	GCNT4	3.59161067694394	0.000344128243309108	0.0394927
cg04784635	AMMECR1L	-3.58602332118721	0.000351488537917933	0.0399008
cg07189782	ANKMY2	-3.58415837708621	0.000353977869963397	0.0399328
cg04784635	FAHD2B	-3.57048226617237	0.000372743822908978	0.0413154
cg07189782	TMCO4	-3.56588949705268	0.00037925200467927	0.0416173
cg04784635	SESTD1	3.55923053372346	0.000388877262832129	0.0420752
cg07189782	ZNF563	3.55908180005274	0.000389094816800526	0.0420752
cg07189782	RAP2A	-3.56070633391185	0.000386724523885055	0.0420752
cg07189782	TBKBP1	-3.5506481761582	0.000401620014077206	0.0428989
cg07189782	SORCS3	3.5492615274	0.000403715156680433	0.0429101
cg04784635	DOK2	-3.53956025743975	0.000418661712592412	0.0437393
cg07189782	AL109741.3	3.52524995332316	0.000441656457313793	0.0454179
cg04784635	RASGEF1A	-3.52073533070547	0.000449152428097828	0.0460983
cg07189782	GCLM	-3.51782771875882	0.000454042892354295	0.0463283
cg07189782	CD84	-3.51070461915538	0.000466234751090118	0.0471653
cg07189782	MAMDC4	-3.50697523801609	0.000472739278259661	0.0474249
cg07189782	MLXIP	3.50279492945884	0.000480131008422724	0.0477599
cg04784635	PPM1G	-3.4953992003077	0.000493473440594369	0.04804
cg04784635	PBX3	3.48904483843463	0.000505212881227043	0.048746
cg07189782	FUT11	-3.48890986737014	0.000505465014072441	0.048746

## Sheet: Supplementary Table 5
Supplementary Table 5: :Enrichment analysis with signiciant genes detected via eqtm analysis in the Western European
Term	Overlap	P.value	Adjusted.P.value	Old.P.value	Old.Adjusted.P.value	Odds.Ratio	Combined.Score	Genes	FDR	Gene_count	GeneRatio	Database	Methylation Pattern
TGF Beta Receptor Signaling	5/58	0.000144539	0.0400373	0	0	11.104	98.1811	TGFBR3;IFNG;NOG;LEF1;LTBP3	0.0400373	5	11.104	WikiP	Combined (Hyper- and Hypo-methylation)
Telogen Maintenance in Androgenic Alopecia	4/23	4.21055e-05	0.0213475	0	0	24.6752	248.611	LEF1;NOG;ITGA6;CD200	0.0213475	4	24.6752	Els	Combined (Hyper- and Hypo-methylation)
Multi-step Regulation of Transcription by Pitx2	3/27	0.000208376	0.00875181	0	0	29.9548	253.902	LEF1;NKD1;LRP6	0.00875181	3	29.9548	BioCarta	Hyper-methylation
Inactivation of Gsk3 by AKT causes accumulation of b-catenin in Alveolar Macrophages	3/39	0.000627275	0.0131728	0	0	19.9578	147.172	LEF1;NKD1;LRP6	0.0131728	3	19.9578	BioCarta	Hyper-methylation
Telogen Maintenance in Androgenic Alopecia	4/23	2.65062e-06	0.000543377	0	0	51.0783	655.882	LEF1;NOG;ITGA6;CD200	0.000543377	4	51.0783	Els	Hyper-methylation
T Cell Mediated Immunity	3/20	8.5908e-05	0.0308376	0	0	41.7983	391.326	CADM1;CD70;MYO1G	0.0308376	3	41.7983	BP	Hypo-methylation
Actin Filament-Based Transport	3/20	8.5908e-05	0.0308376	0	0	41.7983	391.326	MYO6;SYNE2;MYO1G	0.0308376	3	41.7983	BP	Hypo-methylation
Regulation Of Phagocytosis	4/58	0.000118454	0.0308376	0	0	17.7233	160.236	IFNG;SYT11;IL2RB;LYAR	0.0308376	4	17.7233	BP	Hypo-methylation
Galactosidase Activity	2/6	0.000277415	0.0349543	0	0	117.112	959.145	GLB1L3;GLB1L2	0.0349543	2	117.112	MF	Hypo-methylation

## Sheet: Supplementary Table 6
Supplementary Table 6: Significant association between Validated DMS and plasma protein (Olink) (HIV controllers vs. NHCs)
CpGsite	Protein	Estimate	StdError	z-score	pval	FDR
cg07189782	GZMH	-0.485333	0.142106	-3.4153	0.000637125	0.00191137
cg07189782	TNFRSF17	-0.516853	0.155945	-3.31432	0.000918647	0.00275594
cg07189782	SH2D1A	-0.361479	0.14934	-2.42051	0.0154987	0.0464961

## Sheet: Supplementary Table 7
Supplementary Table 7:Significant association between Validated CpGs and Cell percentage (HIV controllers vs. NHCs)
CpGsite	Cell	Estimate	StdError	z-score	pval	FDR
cg04784635	CD4+CD8-_CXCR3+	-1.26919	0.168779	-7.51985	5.48384e-14	5.84029e-11
cg07189782	CD4+PD1+	-1.1268	0.180583	-6.23977	4.38209e-10	1.55564e-07
cg07189782	CD8+.Tnaive	0.884295	0.148427	5.95776	2.55724e-09	6.1198e-07
cg04784635	CD4+.Tnaive	1.06128	0.178706	5.93869	2.87314e-09	6.1198e-07
cg04784635	CD4+PD1+	-1.03318	0.1824	-5.66437	1.47568e-08	2.61932e-06
cg07189782	CD8+CXCR4+CCR5-	0.922918	0.168902	5.46422	4.64936e-08	7.07367e-06
cg07189782	CD4+.Tnaive	0.904176	0.17512	5.1632	2.42769e-07	2.58548e-05
cg04784635	CD8+.Tnaive	0.7563	0.149006	5.07565	3.86176e-07	3.36013e-05
cg04784635	CD4+CD8-_CCR7+	0.800514	0.158074	5.06418	4.10157e-07	3.36013e-05
cg07189782	CD8+.Tem	-0.838578	0.178214	-4.70546	2.53297e-06	0.000155981
cg07189782	CD4+CXCR4-CCR5+	-0.8255	0.181123	-4.55768	5.17221e-06	0.000258177
cg07189782	CD4-CD8+_CXCR4+	0.780836	0.171966	4.54065	5.60806e-06	0.000258205
cg04784635	CD4+.Tem	-0.733028	0.161714	-4.53287	5.8187e-06	0.000258205
cg07189782	CD4+CD8-_CXCR3+	-0.802514	0.183745	-4.36753	1.25659e-05	0.000495654
cg07189782	CD4+CD8-_CCR4+	-0.771637	0.188219	-4.09967	4.13735e-05	0.00141039
cg07189782	CD4-CD8+_CCR7+	0.60132	0.149374	4.02561	5.68289e-05	0.00178008
cg07189782	CD4+.Temra_CXCR4+	0.715071	0.178158	4.01369	5.97758e-05	0.00181889
cg07189782	CD4+CD8-_CXCR4+	0.739825	0.185058	3.9978	6.39341e-05	0.00189138
cg07189782	CD4+CD8+_CXCR4+	0.740698	0.185771	3.98715	6.68704e-05	0.00192478
cg07189782	CD4+HLA-DR+CD38-	-0.668444	0.168197	-3.97418	7.06218e-05	0.00192852
cg07189782	CD4+HLA-DR+CD38+	-0.69378	0.176227	-3.93686	8.25532e-05	0.00214437
cg07189782	Bc_CXCR4+	0.727401	0.194988	3.73048	0.000191114	0.0044247
cg07189782	CD8+.Tnaive_CXCR4+	0.727029	0.199936	3.63631	0.000276574	0.00589103
cg07189782	CD8+.Tem_CCR6+	0.693699	0.191258	3.62703	0.000286701	0.00598698
cg07189782	CD4+CXCR4+CCR5-	0.686688	0.191145	3.5925	0.000327523	0.00645948
cg04784635	CD4+CD8-	0.418474	0.120692	3.4673	0.00052572	0.0096533
cg07189782	CD8+CXCR4-CCR5+	-0.648226	0.193214	-3.35496	0.000793763	0.0126173
cg04784635	CD4+CXCR4+CCR5-	0.649403	0.19583	3.31617	0.000912617	0.0138848
cg04784635	CD4+.Tnaive_CCR5+	-0.741727	0.233206	-3.18057	0.00146987	0.0211542
cg07189782	CD8+HLA-DR+CD38+	-0.626111	0.197721	-3.16664	0.00154208	0.0217054
cg07189782	CD4+CD8-_HLA-DR+	-0.554845	0.17916	-3.09693	0.00195534	0.0253956
cg07189782	TCRvd2	0.616214	0.200938	3.06668	0.00216452	0.027443
cg04784635	CD8+.Tnaive_CXCR4+	0.634439	0.208148	3.04802	0.00230355	0.0281986
cg07189782	CD4+CD8-_CCR5+	-0.538955	0.178764	-3.01489	0.0025707	0.0295797
cg04784635	CD4+CD8-_CXCR4+	0.586169	0.198033	2.95996	0.00307682	0.0341335
cg07189782	CD4+CD8-_CCR7+	0.472594	0.163226	2.89534	0.00378747	0.0391617
cg07189782	CD8+.Temra_CXCR4+	0.49908	0.173752	2.87237	0.0040741	0.041323
cg04784635	CD4-CD8+_CCR7+	0.46029	0.161258	2.85437	0.00431217	0.0426227
cg04784635	CD4-CD8+	-0.366311	0.12856	-2.84934	0.004381	0.0426227
cg04784635	CD8+.Tc2	-0.627678	0.226031	-2.77695	0.00548711	0.0499468

## Sheet: Supplementary Table 8
Supplementary Table 8: DMR result from Comb-P. Gene annotation was done using the GREAT annotation
Chromosome	start	end	p	fdr	sidak	nprobe	CpGsites	Gene
chr3	46410171	46411475	1.08174e-12	5.04311e-10	6.56525e-10	7	cg00803692;cg04131610;cg12458763;cg17120594;cg17524466;cg17786516;cg18052511	CCR5
chr15	91293143	91293213	2.13691e-12	5.04311e-10	2.41615e-08	3	cg17056853;cg19462364;cg21714980	FURIN;BLM
chr15	34628731	34628816	3.70201e-12	5.57757e-10	3.44705e-08	3	cg10550166;cg22999786;cg27566947	SLC12A6;EMC4
chr17	57918262	57918683	4.72676e-12	5.57757e-10	8.88604e-09	5	cg02515217;cg04276626;cg07181702;cg15759721;cg27023597	TUBD1;VMP1
chr5	14414947	14415657	6.14669e-12	5.80247e-10	6.85181e-09	5	cg01090020;cg09111892;cg17813524;cg21618273;cg22472360	FAM105B;TRIO
chr6	82958011	82958325	7.63014e-12	6.00238e-10	1.92321e-08	4	cg00880984;cg03142554;cg14868258;cg15869582	IBTK
chr5	174944792	174944865	1.25782e-11	7.43905e-10	1.3637e-07	2	cg04312120;cg17747551	HRH2;SFXN1
chr1	173834077	173834832	1.26086e-11	7.43905e-10	1.32174e-08	5	cg00103398;cg04811411;cg06644515;cg08947084;cg22250641	ZBTB37
chr6	31539735	31540412	2.42615e-11	1.27238e-09	2.83631e-08	13	cg01157951;cg02402436;cg09621572;cg09736959;cg11586857;cg14437551;cg14441276;cg14597739;cg16219283;cg17169196;cg21999229;cg22318806;cg24216966	TNF;LTA
chr19	46999055	46999404	3.15854e-11	1.49083e-09	7.16286e-08	9	cg03969996;cg04255201;cg04689048;cg11410682;cg16617301;cg18709349;cg22928599;cg24718465;cg25837277	CALM3;CCDC8
chr11	34645679	34645727	8.05742e-11	3.45737e-09	1.32856e-06	3	cg17388248;cg18934050;cg26736952	ELF5;EHF
chr22	37257124	37257595	1.76483e-10	6.38065e-09	2.96557e-07	3	cg02532700;cg08612539;cg15241876	NCF4
chr3	187520832	187520902	1.83284e-10	6.38065e-09	2.07229e-06	2	cg02130906;cg08182911	LPP;BCL6
chr19	49993008	49993916	1.89256e-10	6.38065e-09	1.64964e-07	9	cg06538345;cg08570691;cg10380760;cg11252555;cg15531369;cg17857881;cg18728862;cg24082526;cg27321942	RPS11;RPL13A
chr8	128808017	128808555	2.12095e-10	6.67391e-09	3.12013e-07	5	cg00780520;cg11201447;cg13698548;cg22384423;cg25247520	MYC;TMEM75
chr19	47287778	47288264	3.42822e-10	9.56121e-09	5.58287e-07	8	cg01406381;cg02711608;cg11645155;cg12165685;cg21766592;cg22304262;cg24507742;cg25607249	STRN4;SLC1A5
chr13	50702675	50703027	3.44366e-10	9.56121e-09	7.74288e-07	6	cg01207974;cg02003272;cg04214430;cg13774342;cg15389749;cg26585452	RNASEH2B;DLEU1
chr3	186505240	186505714	4.75018e-10	1.2456e-08	7.93153e-07	4	cg04474366;cg12153480;cg15906260;cg26510019	EIF4A2;RFC4
chr20	17943403	17943695	7.14096e-10	1.77397e-08	1.93553e-06	2	cg07577824;cg17507897	MGME1;BANF2
chr16	80603608	80604149	1.31177e-09	3.09578e-08	1.91905e-06	5	cg04277040;cg11714327;cg15562617;cg20481941;cg20630344	DYNLRB2;CDYL2
chr10	63808748	63809171	1.48515e-09	3.29944e-08	2.77878e-06	13	cg00928816;cg01969278;cg06456847;cg07520810;cg08241406;cg08783988;cg14789659;cg16389209;cg16401465;cg17973778;cg20746552;cg22846816;cg23468816	ARID5B;RTKN2
chr17	57915665	57915774	1.53788e-09	3.29944e-08	1.11665e-05	4	cg01409343;cg12054453;cg16936953;cg18942579	TUBD1;VMP1
chr14	73756541	73756714	1.62345e-09	3.33161e-08	7.42707e-06	2	cg00539836;cg21019608	PAPLN;NUMB
chr15	91415812	91416119	1.81128e-09	3.56218e-08	4.66952e-06	7	cg00207731;cg04791659;cg05466844;cg07162861;cg10698959;cg12722937;cg23662846	FES;FURIN
chr6	28973318	28973525	2.77903e-09	5.20784e-08	1.06254e-05	11	cg00105025;cg00978875;cg08390760;cg09435617;cg15171221;cg20594345;cg21310336;cg22185558;cg22748740;cg26127652;cg26883712	ZNF311
chr6	31239243	31239412	2.86872e-09	5.20784e-08	1.34346e-05	5	cg05619024;cg10409680;cg17974398;cg18020334;cg18747378	POU5F1;HLA-B
chr2	113992694	113993143	3.26716e-09	5.54531e-08	5.75901e-06	6	cg07772999;cg11763394;cg19083407;cg21482265;cg21550016;cg23122642	PAX8;PSD4
chr3	50645106	50645427	3.28959e-09	5.54531e-08	8.11075e-06	3	cg01641136;cg21585138;cg23005227	MAPKAPK3;CISH
chr10	63657059	63657611	3.57224e-09	5.81412e-08	5.12183e-06	4	cg12845268;cg19761254;cg23661466;cg27357306	ARID5B
chr12	122651600	122651763	4.36463e-09	6.6455e-08	2.11924e-05	3	cg01402099;cg04820362;cg19403462	IL31;MLXIP
chr17	62007912	62007942	5.14628e-09	7.59076e-08	0.000135759	2	cg03631294;cg11746924	GH1;CD79B
chr19	50508844	50508882	6.16957e-09	8.82436e-08	0.00012849	2	cg09780035;cg18176633	SIGLEC11;ZNF473
chr5	149546331	149546472	6.78474e-09	9.41881e-08	3.8083e-05	5	cg11117637;cg15452204;cg17378342;cg17512474;cg18424208	CDX1
chr20	62327968	62328095	7.35346e-09	9.91667e-08	4.58252e-05	4	cg07620230;cg14697761;cg23773946;cg24354818	TNFRSF6B
chr6	33280052	33280479	8.08994e-09	1.06068e-07	1.49948e-05	14	cg01253676;cg01654446;cg02863594;cg03780271;cg05700142;cg06375761;cg11796996;cg12589538;cg13638257;cg14419102;cg18353226;cg18930100;cg20998791;cg26083458	RGL2;TAPBP
chr6	14755099	14755360	9.04336e-09	1.09494e-07	2.74226e-05	3	cg00530015;cg05368595;cg26453818	JARID2;CD83
chr22	50799746	50799949	9.04715e-09	1.09494e-07	3.52723e-05	3	cg00108863;cg02798809;cg07303829	PPP6R2;SBF1
chr14	64330819	64330823	1.07541e-08	1.16231e-07	0.00212557	2	cg05080322;cg14270417	SYNE2;ESR2
chr20	48285160	48285261	1.07708e-08	1.16231e-07	8.43986e-05	2	cg03098021;cg04058621	PTGIS;B4GALT5
chr6	139116876	139117469	1.07794e-08	1.16231e-07	1.43867e-05	7	cg00930281;cg01158072;cg01800033;cg14062002;cg20903160;cg24161925;cg25706062	ECT2L
chr13	37453429	37453599	1.08351e-08	1.16231e-07	5.04427e-05	3	cg00454719;cg10436026;cg13165085	SMAD9;RFXAP
chr10	81044831	81045167	1.1208e-08	1.17172e-07	2.64004e-05	5	cg02795981;cg04609265;cg09955892;cg13574913;cg23689050	PPIF;ZMIZ1
chr6	106562613	106562852	1.14194e-08	1.17172e-07	3.78147e-05	2	cg01145975;cg14947993	PRDM1;ATG5
chr19	39402823	39403048	1.37724e-08	1.3831e-07	4.84442e-05	6	cg04948230;cg06180200;cg06822697;cg15015917;cg18978232;cg26763855	CCER2
chr17	25798741	25799213	1.4647e-08	1.41089e-07	2.45599e-05	7	cg04299274;cg05246522;cg05784862;cg10334489;cg11354101;cg17585031;cg24476449	KSR1
chr22	19512712	19513177	1.78341e-08	1.61879e-07	3.03541e-05	9	cg00189989;cg04463638;cg05460329;cg05498726;cg06340942;cg11450827;cg14553765;cg16773741;cg17583256	CLDN5;CDC45
chr3	69137735	69137901	1.86028e-08	1.6567e-07	8.86905e-05	2	cg07088817;cg10784776	ARL6IP5;LMOD3
chr15	91358478	91358738	1.92137e-08	1.67942e-07	5.84857e-05	3	cg01321816;cg13195262;cg24198160	FURIN;BLM
chr11	118084920	118085282	2.09372e-08	1.7968e-07	4.57748e-05	3	cg07376232;cg13751113;cg24552844	SCN2B;AMICA1
chr8	133930507	133930828	2.335e-08	1.96807e-07	5.75699e-05	3	cg01890120;cg16406669;cg22974245	TG;SLA
chr4	105888253	105888572	2.96994e-08	2.40242e-07	7.3683e-05	3	cg01769750;cg12041885;cg26469215	CXXC4;TET2
chr22	24952793	24953075	3.00195e-08	2.40242e-07	8.42484e-05	3	cg07312598;cg20464973;cg24568533	GUCD1;SNRPD3
chr5	156771488	156771495	3.00302e-08	2.40242e-07	0.00338961	2	cg01891077;cg23015575	FNDC9;CYFIP2
chr12	133148707	133148747	3.33414e-08	2.62286e-07	0.000659488	3	cg09525973;cg15383640;cg17799052	P2RX2;FBRSL1
chr19	18358923	18359094	3.65321e-08	2.82675e-07	0.00016907	3	cg08259462;cg13122917;cg16048920	RAB3A;PDE4C
chr4	165898666	165899135	3.77876e-08	2.87674e-07	6.37659e-05	7	cg02773380;cg05767411;cg11512289;cg11955878;cg13023646;cg14038058;cg16691177	TRIM61
chr18	3412693	3412783	3.87022e-08	2.8996e-07	0.000340287	4	cg04431731;cg20024459;cg20803069;cg26840884	TGIF1;MYL12B
chr12	104697126	104697632	4.05214e-08	2.98845e-07	6.33791e-05	13	cg00588621;cg01857475;cg03817911;cg05057777;cg09477407;cg09884423;cg10572274;cg18633684;cg20923245;cg21234561;cg25274376;cg26614816;cg27205904	EID3
chr15	52944233	52944387	4.29098e-08	3.11591e-07	0.000220502	4	cg06871560;cg06977984;cg07491514;cg17766654	ARPP19;FAM214A
chr14	101618194	101618407	4.37672e-08	3.13002e-07	0.000162615	3	cg02162144;cg08082788;cg20030294	DIO3;RTL1
chr12	13364332	13364375	5.07095e-08	3.51983e-07	0.000932918	3	cg07360028;cg13610104;cg22482473	EMP1;GRIN2B
chr4	693321	693334	5.60875e-08	3.83671e-07	0.00340884	2	cg06910338;cg25922180	MFSD7;PCGF3
chr11	104917768	104918045	6.31802e-08	4.20015e-07	0.000180504	2	cg07135960;cg18851133	CARD16
chr22	47134664	47135172	7.14824e-08	4.62187e-07	0.000111362	4	cg05698090;cg13221624;cg17099656;cg25280287	CERK
chr12	68767945	68768186	8.76729e-08	5.51755e-07	0.00028788	2	cg02690881;cg23234409	RAP1B;MDM1
chr2	111996799	111996929	9.72115e-08	6.03734e-07	0.000591659	3	cg05412229;cg08048687;cg14417920	BCL2L11;ANAPC1
chr15	42693865	42694006	1.09044e-07	6.68429e-07	0.000611896	2	cg06760004;cg24833706	CAPN3;ZNF106
chr16	3529891	3529924	1.20277e-07	7.18617e-07	0.0028805	2	cg01872901;cg18192642	CLUAP1;NAA60
chr1	78470112	78470431	1.45928e-07	8.44472e-07	0.000361989	4	cg01062865;cg08569138;cg09148021;cg15828403	DNAJB4
chr1	25254088	25254150	1.46371e-07	8.44472e-07	0.00186673	3	cg03769939;cg05656688;cg11336061	RUNX3;CLIC4
chr10	134429846	134429870	1.68427e-07	9.16232e-07	0.00553886	2	cg13521018;cg17444479	INPP5A;NKX6-2
chr6	31093153	31093166	1.68882e-07	9.16232e-07	0.010229	2	cg01372898;cg13808979	C6orf15;PSORS1C2
chr20	2634697	2635106	1.83617e-07	9.84857e-07	0.000355254	5	cg05205351;cg08832418;cg11389889;cg13272108;cg20063640	NOP56;IDH3B
chr10	99734081	99734155	1.90361e-07	1.00955e-06	0.0020339	3	cg07091678;cg11946630;cg19479373	CRTAC1;GOLGA7B
chr11	117704022	117704268	2.09615e-07	1.09931e-06	0.000674165	2	cg20031708;cg23256108	FXYD2;FXYD6-FXYD2
chr2	174150971	174150975	2.18062e-07	1.13105e-06	0.0422289	2	cg11291869;cg13996386	CDCA7;ENSG00000091436
chr2	231090531	231091013	2.25203e-07	1.15539e-06	0.00036972	5	cg03887528;cg04390191;cg04579254;cg05564251;cg08264265	SP140
chr15	95397535	95397571	2.36403e-07	1.1576e-06	0.0051838	2	cg09239582;cg20068510	MCTP2
chr12	13625898	13626086	2.40997e-07	1.1576e-06	0.00101405	3	cg09430108;cg10094664;cg17681994	EMP1;GRIN2B
chr5	166710809	166710847	2.42801e-07	1.1576e-06	0.00504424	2	cg01227558;cg15199594	TENM2
chr6	41022986	41023091	2.94359e-07	1.28646e-06	0.00221632	2	cg02343594;cg05191675	APOBEC2;OARD1
chr5	133970810	133970840	3.09318e-07	1.32726e-06	0.00812717	2	cg03003988;cg08192208	SAR1B
chr12	129315225	129315280	3.56969e-07	1.49905e-06	0.00512363	2	cg09767689;cg23495022	GLT1D1;SLC15A4
chr6	28058724	28059209	3.58883e-07	1.49905e-06	0.000585476	9	cg01354632;cg02631126;cg06952873;cg09156207;cg11517269;cg12623302;cg12740337;cg17849569;cg18105139	ZSCAN16;ZNF165
chr6	150346721	150347054	3.83921e-07	1.57575e-06	0.000912065	10	cg01878724;cg07579404;cg08119607;cg08631427;cg09575280;cg12858693;cg15282732;cg20226154;cg23231670;cg27590105	RAET1L
chr10	14598238	14598526	4.00905e-07	1.60787e-06	0.00110112	4	cg09994057;cg10270798;cg10682254;cg22367337	FRMD4A;CDNF
chr6	106546540	106546825	4.01967e-07	1.60787e-06	0.00111565	6	cg08742502;cg10359480;cg14359052;cg17143179;cg17521665;cg24874254	PRDM1;ATG5
chr1	117099318	117099364	4.19682e-07	1.66462e-06	0.00719484	2	cg09220123;cg13680196	CD58;ATP1A1
chr1	3126154	3126366	4.43579e-07	1.74475e-06	0.00165463	2	cg04344422;cg25349768	ARHGEF16;PRDM16
chr11	626255	626308	4.51959e-07	1.76301e-06	0.00672642	3	cg03579665;cg09621460;cg24980415	CDHR5;SCT
chr22	39712956	39713087	4.63745e-07	1.79416e-06	0.00279786	6	cg01882930;cg06534427;cg09282085;cg15306060;cg18553840;cg22416002	PDGFB;RPL3
chr12	22562721	22562855	4.71474e-07	1.80923e-06	0.00278083	2	cg15643078;cg21039331	ST8SIA1;C2CD5
chr4	10732403	10732498	4.75475e-07	1.80987e-06	0.00395339	2	cg13794673;cg14153689	CLNK;HS3ST1
chr6	31542556	31542741	4.79562e-07	1.81082e-06	0.00204952	3	cg08639424;cg19978379;cg24452282	TNF
chr3	184104362	184104689	4.8418e-07	1.81376e-06	0.0011712	5	cg10800953;cg14847243;cg16822365;cg19402939;cg19956113	EPHB3;CHRD
chr5	131409352	131409638	5.27873e-07	1.93144e-06	0.00145973	4	cg02196805;cg08686879;cg13103915;cg26369418	CSF2
chr1	240656217	240656587	5.68154e-07	2.04709e-06	0.00121458	4	cg01809217;cg02577267;cg22879626;cg25623271	GREM2;FMN2
chr12	48149850	48149864	6.26973e-07	2.19319e-06	0.0348235	2	cg09273298;cg12496975	ENDOU;RAPGEF3
chr19	36404756	36404803	6.27289e-07	2.19319e-06	0.0105076	2	cg00090974;cg03323030	LRFN3;TYROBP
chr20	55029834	55029867	6.82047e-07	2.34982e-06	0.0162248	2	cg07952581;cg16556868	RTFDC1;CASS4
chr1	45272979	45273278	7.05487e-07	2.39561e-06	0.00186568	4	cg04625834;cg12492197;cg22741248;cg26274118	TCTEX1D4
chr19	44285940	44286077	7.15923e-07	2.41368e-06	0.00412737	5	cg04833845;cg16169149;cg18506018;cg26556101;cg26890181	KCNN4
chr22	31884619	31884763	7.23722e-07	2.42267e-06	0.00396983	3	cg13522997;cg22632576;cg23519794	EIF4ENIF1
chr17	48473505	48473639	7.53804e-07	2.48808e-06	0.00444235	2	cg04454265;cg13721937	LRRC59;EME1
chr7	114561797	114562064	8.6499e-07	2.69616e-06	0.00256076	7	cg01550799;cg04739472;cg05338976;cg10433965;cg10436410;cg14193908;cg16886175	MDFIC
chr6	34113887	34113944	8.72835e-07	2.69616e-06	0.0120463	7	cg04713328;cg06783196;cg09824731;cg12284521;cg14590011;cg18735956;cg27602795	GRM4
chr10	99188343	99188479	8.8528e-07	2.69616e-06	0.00513865	2	cg10217863;cg11940177	PGAM1;EXOSC1
chr5	140098250	140098497	8.90411e-07	2.69616e-06	0.00284905	4	cg00500100;cg05174942;cg11807153;cg25984996	PCDHA1;ZMAT2
chr10	65442289	65442360	1.02085e-06	2.97432e-06	0.0113151	2	cg04148163;cg10062091	REEP3
chr3	5024761	5024964	1.08336e-06	3.0804e-06	0.00421488	5	cg01864791;cg02220837;cg03598297;cg18768347;cg26344982	ARL8B;BHLHE40
chr21	15954403	15954510	1.15834e-06	3.18171e-06	0.00853134	3	cg06118712;cg13793211;cg16116669	HSPA13;SAMSN1
chr8	10367856	10368117	1.16825e-06	3.18737e-06	0.00353633	3	cg01904913;cg04062032;cg11741818	PRSS55;MSRA
chr12	52642706	52642931	1.22587e-06	3.31078e-06	0.00430279	3	cg13344385;cg14645027;cg22186271	KRT7;KRT81
chr10	6183284	6183576	1.25864e-06	3.37544e-06	0.00340568	3	cg03062944;cg14127767;cg18264092	PFKFB3;RBM17
chr11	503270	503370	1.29041e-06	3.39994e-06	0.010161	3	cg03484238;cg05567377;cg09411739	RNH1
chr20	30309466	30309718	1.34196e-06	3.48025e-06	0.00420582	3	cg12873919;cg13989999;cg18787420	BCL2L1;COX4I2
chr1	46940325	46940517	1.37093e-06	3.53594e-06	0.00563524	4	cg00346985;cg02042310;cg16273620;cg21692450	DMBX1;FAAH
chr6	26160318	26160479	1.39312e-06	3.55433e-06	0.00682498	2	cg07618435;cg24996758	HIST1H2BE;HIST1H2BD
chr3	112693867	112694063	1.42373e-06	3.59358e-06	0.00573257	3	cg04070847;cg17638468;cg26754426	CD200R1
chr10	4230482	4230753	1.44458e-06	3.62683e-06	0.00421002	5	cg01257654;cg06095631;cg06832406;cg07910065;cg12549908	AKR1E2;KLF6
chr8	103249036	103249305	1.48451e-06	3.68783e-06	0.00435821	2	cg20157339;cg21361368	NCALD;RRM2B
chr3	114012659	114012913	1.73313e-06	4.26061e-06	0.00538581	4	cg13669740;cg19421218;cg19456938;cg20832020	TIGIT;ZBTB20
chr7	2759739	2759814	1.78879e-06	4.37465e-06	0.0186995	2	cg02229607;cg19324978	AMZ1;GNA12
chr16	1630132	1630431	1.90563e-06	4.6126e-06	0.00503151	3	cg06363243;cg10290566;cg11663964	IFT140;TMEM204
chr6	149398436	149398639	1.97649e-06	4.73556e-06	0.00767632	2	cg04624895;cg12599483	TAB2;UST
chr2	46897669	46897834	2.02839e-06	4.787e-06	0.00968238	2	cg02575004;cg09122679	SOCS5;CRIPT
chr20	42574175	42574357	2.10365e-06	4.93992e-06	0.00910634	4	cg02004723;cg02040836;cg18138498;cg26126740	TOX2;JPH2
chr14	52333121	52333366	2.11516e-06	4.94236e-06	0.00680958	2	cg04423556;cg22967080	C14orf166;GNG2
chr6	31631638	31631802	2.2072e-06	5.03285e-06	0.0105953	6	cg04477431;cg06473363;cg06670599;cg08502159;cg08566449;cg11569933	C6orf47;CSNK2B
chr7	55584235	55584388	2.23971e-06	5.08242e-06	0.011519	3	cg00222174;cg05170183;cg05656850	VOPP1;LANCL2
chr3	182360510	182360701	2.33536e-06	5.21278e-06	0.00963045	2	cg04230213;cg21668964	ATP11B;SOX2
chr15	75335123	75335318	2.34497e-06	5.21278e-06	0.00947248	3	cg00259070;cg13901734;cg18822568	C15orf39;PPCDC
chr6	33241026	33241227	2.45671e-06	5.39334e-06	0.00962688	2	cg12086028;cg27182159	B3GALT4;VPS52
chr8	141301414	141301483	2.66324e-06	5.71279e-06	0.0300865	2	cg01877366;cg07162903	TRAPPC9;C8orf17
chr12	133072748	133073007	2.68502e-06	5.71279e-06	0.00817133	3	cg01229785;cg17333398;cg24598712	P2RX2;FBRSL1
chr2	197041315	197041491	2.68695e-06	5.71279e-06	0.0120102	2	cg02825243;cg18728029	STK17B;HECW2
chr16	48592404	48592695	2.75467e-06	5.83051e-06	0.00746409	3	cg00766382;cg09730359;cg27319917	SIAH1;N4BP1
chr4	184961220	184961375	2.89421e-06	6.01792e-06	0.0146697	3	cg06669374;cg08474478;cg19764006	STOX2;ENPP6
chr9	116436076	116436124	2.93198e-06	6.06705e-06	0.0471945	2	cg13341722;cg17693257	ZNF618;RGS3
chr11	64635728	64635847	3.22821e-06	6.53954e-06	0.0212416	3	cg04038246;cg07019638;cg14378925	CDC42BPG;EHD1
chr1	150577127	150577423	3.62075e-06	7.05876e-06	0.00963457	3	cg04084260;cg14814234;cg22421019	MCL1;ENSA
chr19	58868485	58868859	3.63407e-06	7.05876e-06	0.00766088	5	cg01885869;cg03626579;cg03828221;cg12449896;cg16664778	A1BG
chr5	156535808	156536108	3.72388e-06	7.18178e-06	0.00977617	3	cg07687673;cg17484237;cg21143571	HAVCR2
chr13	27927490	27927677	3.89301e-06	7.43815e-06	0.0163417	2	cg14339466;cg15030584	GTF3A;RASL11A
chr1	156104524	156104660	3.91321e-06	7.43815e-06	0.0225157	4	cg01527470;cg03202937;cg11831182;cg22795463	SEMA4A;LMNA
chr6	158507753	158507954	3.92394e-06	7.43815e-06	0.0153321	3	cg09667606;cg10977795;cg14533068	SERAC1;SYNJ2
chr7	65613549	65613852	4.2704e-06	7.89387e-06	0.0110926	2	cg09201467;cg27215752	TPST1;CRCP
chr5	150161299	150161552	4.33305e-06	7.95798e-06	0.0134636	2	cg14580211;cg22222502	IRGM;SMIM3
chr6	31545321	31545474	4.5285e-06	8.25272e-06	0.0231533	3	cg04472685;cg15989608;cg26736341	TNF;LTB
chr20	44048346	44048487	4.57939e-06	8.28149e-06	0.0253773	2	cg08436481;cg17361591	WFDC2;PIGT
chr1	39657910	39658129	4.70718e-06	8.41587e-06	0.0168677	2	cg08644489;cg10316899	BMP8A;MACF1
chr20	37650491	37650635	4.92231e-06	8.66914e-06	0.0266914	2	cg13860688;cg21947565	DHX35
chr9	124887818	124888262	4.99401e-06	8.7528e-06	0.00886261	3	cg00880872;cg02845892;cg09468725	TTLL11;NDUFA8
chr5	138783342	138783563	5.01221e-06	8.7528e-06	0.0177898	3	cg03942839;cg04369211;cg04717258	DNAJC18;ECSCR
chr2	219851181	219851480	5.02544e-06	8.7528e-06	0.0132143	3	cg00972899;cg18664514;cg19420638	FEV
chr8	37755254	37755556	5.23647e-06	9.04947e-06	0.0136296	2	cg03318906;cg14089503	BRF2;RAB11FIP1
chr16	75290273	75290477	5.30054e-06	9.09765e-06	0.0203544	2	cg15816198;cg19455016	BCAR1;CTRB1
chr1	156122422	156122821	5.35843e-06	9.12522e-06	0.0105727	5	cg00230214;cg14847134;cg17971328;cg22006683;cg22276442	SEMA4A
chr6	28092048	28092339	5.39655e-06	9.12522e-06	0.0145702	5	cg10832328;cg10876282;cg13045351;cg16103834;cg22614075	ZSCAN16
chr11	128377420	128377698	5.41328e-06	9.12522e-06	0.0152933	2	cg00946195;cg12922781	ETS1
chr4	154451068	154451357	5.4326e-06	9.12522e-06	0.0147676	2	cg02830749;cg05495804	TLR2;KIAA0922
chr3	15835938	15836175	5.66143e-06	9.40914e-06	0.0187286	2	cg01543570;cg01951916	HACL1;ANKRD28
chr5	132591019	132591226	6.03756e-06	9.82664e-06	0.02282	2	cg04129094;cg16696666	HSPA4;FSTL4
chr20	50077389	50077520	6.22323e-06	1.00251e-05	0.0369005	2	cg05757290;cg16128068	KCNG1;NFATC2
chr14	76035306	76035420	6.66578e-06	1.04875e-05	0.0452234	2	cg22364165;cg24141280	FLVCR2;BATF
chr6	31085004	31085236	7.07874e-06	1.0834e-05	0.0238595	3	cg05748605;cg19222156;cg23900141	C6orf15
chr13	101174060	101174365	7.11909e-06	1.0834e-05	0.018304	4	cg05563033;cg08985968;cg12436019;cg18970151	GGACT;PCCA
chr1	57285156	57285400	7.38504e-06	1.10571e-05	0.02367	4	cg05866021;cg16347256;cg24496745;cg24690588	C1orf168
chr12	121972412	121972603	7.40262e-06	1.10571e-05	0.0302089	2	cg12800105;cg14255337	KDM2B;RNF34
chr3	71804002	71804143	8.16582e-06	1.17145e-05	0.0448015	6	cg04087740;cg13026730;cg17123508;cg20863339;cg22315533;cg26802641	GPR27
chr11	72523885	72524029	8.28719e-06	1.17145e-05	0.0445265	2	cg06285727;cg26341457	ATG16L2
chr8	116575634	116575903	8.28803e-06	1.17145e-05	0.0240903	2	cg09803494;cg27039118	TRPS1
chr4	101439954	101440094	8.28952e-06	1.17145e-05	0.0457817	3	cg12532667;cg24807169;cg26814373	EMCN
chr21	46077454	46077732	8.67377e-06	1.20059e-05	0.0243916	7	cg02343008;cg03778138;cg04257752;cg10439737;cg14105637;cg15021280;cg16597157	KRTAP12-4;KRTAP12-3
chr19	56914518	56914765	8.75262e-06	1.20444e-05	0.0276562	2	cg03812920;cg08342619	ZNF583
chr5	156534158	156534400	9.00587e-06	1.22501e-05	0.0290241	4	cg11917140;cg13835843;cg17101560;cg26748224	HAVCR1;HAVCR2
chr5	3092821	3093119	9.21488e-06	1.23915e-05	0.0241767	4	cg02120433;cg02621151;cg04611466;cg20428720	IRX1;C5orf38
chr15	39917220	39917410	9.36378e-06	1.24994e-05	0.0382545	3	cg07307830;cg14051805;cg18055565	THBS1;GPR176
chr15	26107382	26107659	9.49835e-06	1.2558e-05	0.0267742	4	cg09386176;cg10734665;cg19326876;cg23891909	ATP10A
chr13	49153267	49153479	9.57275e-06	1.26211e-05	0.0351068	2	cg19647096;cg22820257	CYSLTR2;RCBTB2
chr2	106473685	106473840	9.69558e-06	1.26937e-05	0.0483019	3	cg18132843;cg22477737;cg26914256	C2orf40;NCK2
chr16	85019773	85020056	9.8473e-06	1.27633e-05	0.0271639	3	cg04462662;cg06074534;cg09938443	ZDHHC7;CRISPLD2
chr16	70461992	70462215	1.00907e-05	1.28783e-05	0.0351797	2	cg19360064;cg27429480	ST3GAL2;FUK
chr6	31088188	31088435	1.01466e-05	1.28783e-05	0.0319897	6	cg00457165;cg06321045;cg07384522;cg08424423;cg23505644;cg24735489	C6orf15;PSORS1C2
chr1	24195469	24195660	1.07538e-05	1.3428e-05	0.043583	3	cg04160030;cg10953003;cg22614927	FUCA1
chr17	25802282	25802478	1.13353e-05	1.38968e-05	0.0447408	2	cg14394837;cg27291904	LGALS9;KSR1
chr10	3894712	3894969	1.1616e-05	1.40213e-05	0.0351403	2	cg00524374;cg01397786	AKR1E2;KLF6
chr6	33243983	33244179	1.18889e-05	1.41706e-05	0.0468737	3	cg03702686;cg21986677;cg22322679	VPS52;B3GALT4
chr21	43658316	43658614	1.27671e-05	1.47698e-05	0.0333398	3	cg00177237;cg08053787;cg20973598	ABCG1;TFF3
chr6	133137167	133137468	1.28954e-05	1.48817e-05	0.0333392	3	cg00924459;cg15108334;cg17588983	EYA4;RPS12
chr14	70690287	70690539	1.30748e-05	1.49962e-05	0.0402326	6	cg03589715;cg08322580;cg21484985;cg23442650;cg23618713;cg26146732	SLC8A3;COX16
chr5	40478116	40478426	1.30899e-05	1.49962e-05	0.0328676	3	cg01965552;cg05770026;cg14324320	PTGER4

## Sheet: Supplementary Table 9
Supplementary Table 9: DMR result from DMRcate. Gene annotation was done using the GREAT annotation
Chromosome	start	end	width	strand	no.cpgs	min_smoothed_fdr	Stouffer	HMFDR	Fisher	maxdiff	meandiff	CpGsites	Gene
chr6	31237824	31240651	2828	*	15	3.98792e-14	6.19126e-17	1.51576e-06	1.27852e-21	2.0191	0.138183	cg01064373;cg05619024;cg06659144;cg08309069;cg10409680;cg11247343;cg13872627;cg17096289;cg17974398;cg18020334;cg18511546;cg18747378;cg18785300;cg25355501;cg26392102	POU5F1;HLA-B
chr10	63807168	63809170	2003	*	17	6.21016e-12	2.12682e-20	0.000451946	2.02937e-19	3.98951	2.13349	cg00928816;cg01969278;cg02479789;cg06456847;cg07520810;cg08241406;cg08783988;cg14789659;cg16389209;cg16401465;cg17633222;cg17973778;cg20377347;cg20728881;cg20746552;cg22846816;cg23468816	ARID5B;RTKN2
chr6	31539539	31543686	4148	*	36	6.29067e-12	4.12356e-23	0.00133719	2.59581e-23	3.77768	1.61562	cg00501919;cg01157951;cg01569083;cg02402436;cg03037030;cg03599224;cg04425624;cg08553327;cg08639424;cg09621572;cg09736959;cg10650821;cg10717214;cg11586857;cg12681001;cg13815684;cg14437551;cg14441276;cg14597739;cg14910524;cg16219283;cg17169196;cg17709873;cg19648923;cg19978379;cg20330447;cg21222743;cg21240855;cg21370522;cg21467614;cg21999229;cg22318806;cg24216966;cg24452282;cg26348243;cg26729380	TNF
chr6	82957301	82958324	1024	*	13	1.99289e-11	2.50198e-07	8.79506e-05	3.72018e-11	3.07853	0.803735	cg00880984;cg03142554;cg04444925;cg06921872;cg07596845;cg09956694;cg11204983;cg14459960;cg14868258;cg15869582;cg17076789;cg18341116;cg25930748	IBTK
chr19	46998383	46999840	1458	*	16	1.27416e-10	1.30244e-12	0.00137166	9.1712e-14	-2.43844	-1.32104	cg01029669;cg03969996;cg04211632;cg04255201;cg04689048;cg06484000;cg06618097;cg11410682;cg16617301;cg17656213;cg18709349;cg22928599;cg23716779;cg24718465;cg25806524;cg25837277	CALM3;CCDC8
chr6	33279563	33281115	1553	*	24	1.73888e-10	4.96783e-11	0.00134979	5.90063e-12	2.0599	0.753743	cg00274587;cg00558147;cg01253676;cg01654446;cg02863594;cg03591496;cg03780271;cg05700142;cg06230948;cg06375761;cg07500019;cg07955457;cg11796996;cg12589538;cg13638257;cg14419102;cg16632096;cg18353226;cg18930100;cg20973878;cg20998791;cg23922433;cg26083458;cg27020289	RGL2;TAPBP
chr15	34628731	34629473	743	*	6	1.83404e-10	1.97069e-07	1.15216e-07	1.95855e-11	3.7013	1.88199	cg00756808;cg04732093;cg10550166;cg18464823;cg22999786;cg27566947	SLC12A6
chr6	33240022	33244755	4734	*	33	2.99113e-10	1.24946e-16	0.000173068	1.12219e-20	3.89786	1.23291	cg00694180;cg03702686;cg05560494;cg05828515;cg06352039;cg07362537;cg07556599;cg08014182;cg08090835;cg08342886;cg09112371;cg09591519;cg10301967;cg10399946;cg10426422;cg11222065;cg11682350;cg12086028;cg12583553;cg13024585;cg14266999;cg16052901;cg16489193;cg17225129;cg19156220;cg21986677;cg22322679;cg22783602;cg25515801;cg25636481;cg26283141;cg26912426;cg27182159	VPS52;B3GALT4
chr17	57915665	57918682	3018	*	12	3.69717e-10	1.15265e-28	0.000172337	3.76586e-25	3.25017	1.79427	cg01409343;cg02515217;cg02782634;cg04276626;cg06471491;cg07181702;cg12054453;cg14032089;cg15759721;cg16936953;cg18942579;cg27023597	TUBD1;VMP1
chr6	28972348	28974115	1768	*	22	1.51908e-09	1.79967e-09	0.00121294	2.01497e-11	1.53638	0.286699	cg00105025;cg00978875;cg02004594;cg03878764;cg08390760;cg09435617;cg12064504;cg12244205;cg12397768;cg14102966;cg14261943;cg14930690;cg15171221;cg15810199;cg18305433;cg18798934;cg20594345;cg21310336;cg22185558;cg22748740;cg26127652;cg26883712	ZNF311
chr13	50701960	50703589	1630	*	12	3.67893e-09	5.16552e-07	3.9651e-05	6.12001e-10	2.60121	1.0676	cg00190330;cg00465247;cg01207974;cg02003272;cg04214430;cg06133205;cg08004525;cg09000832;cg13774342;cg15389749;cg20925383;cg26585452	RNASEH2B;DLEU1
chr1	173833450	173835265	1816	*	7	4.7673e-09	1.17409e-12	1.4853e-05	2.26021e-12	2.90923	1.86518	cg00103398;cg03044573;cg04811411;cg06644515;cg08947084;cg22250641;cg24420617	ZBTB37
chr22	37256352	37257594	1243	*	7	5.91513e-09	5.2015e-10	1.11779e-05	1.28958e-10	3.86492	1.63424	cg02532700;cg08612539;cg09624565;cg15241876;cg22305209;cg25756470;cg25863223	NCF4
chr15	91292460	91293212	753	*	5	7.35671e-09	6.86396e-07	1.1036e-05	6.08615e-11	3.44355	1.9848	cg05923882;cg11068156;cg17056853;cg19462364;cg21714980	FURIN;BLM
chr5	174944395	174944864	470	*	3	7.88004e-09	1.0118e-11	9.78825e-08	4.27752e-12	5.38152	3.21661	cg04312120;cg05183211;cg17747551	HRH2;SFXN1
chr5	14414947	14415656	710	*	5	7.94618e-09	1.92559e-13	7.00504e-07	2.75218e-13	4.49112	2.61866	cg01090020;cg09111892;cg17813524;cg21618273;cg22472360	FAM105B;TRIO
chr19	47287778	47288915	1138	*	9	1.19405e-08	2.18469e-14	0.000486522	9.85963e-13	1.74995	1.39464	cg01406381;cg02711608;cg08640904;cg11645155;cg12165685;cg21766592;cg22304262;cg24507742;cg25607249	STRN4;SLC1A5
chr20	17942706	17944845	2140	*	7	1.19776e-08	2.25774e-11	9.46723e-06	9.16322e-12	3.5	2.05391	cg01036264;cg02912291;cg03117379;cg07577824;cg10731408;cg17507897;cg22145445	MGME1;BANF2
chr11	118084192	118085769	1578	*	8	1.7482e-08	7.96111e-10	0.000600536	2.80725e-11	2.33699	1.34876	cg07376232;cg08772028;cg09104394;cg12789173;cg13751113;cg18087593;cg24552844;cg26907929	SCN2B;AMICA1
chr2	191184548	191186084	1537	*	14	6.27306e-08	0.000556139	3.30349e-05	8.85743e-08	3.58424	0.800762	cg01027365;cg06484496;cg07158040;cg07575437;cg08580319;cg12043166;cg16661098;cg17377164;cg18882576;cg22092082;cg22234344;cg23155010;cg24539604;cg27227652	HIBCH
chr8	128807841	128808554	714	*	6	6.53016e-08	7.33187e-12	4.03431e-05	2.99236e-11	3.90517	2.61708	cg00780520;cg11201447;cg13698548;cg22384423;cg24032265;cg25247520	MYC;TMEM75
chr10	63657059	63657985	927	*	5	7.83309e-08	6.68193e-13	4.97018e-05	8.88577e-12	3.23395	1.90272	cg12777730;cg12845268;cg19761254;cg23661466;cg27357306	ARID5B
chr15	91415532	91416118	587	*	8	8.57705e-08	1.05247e-13	0.00154387	7.87699e-12	4.37335	2.42823	cg00207731;cg04791659;cg05466844;cg07162861;cg10698959;cg12722937;cg18274515;cg23662846	FES;FURIN
chr11	34644965	34646080	1116	*	7	8.68083e-08	1.09938e-07	1.0938e-05	1.17172e-09	2.6126	1.28793	cg03179867;cg04788216;cg09570399;cg17388248;cg18934050;cg20752373;cg26736952	ELF5;EHF
chr3	186503451	186505713	2263	*	12	3.49646e-07	7.39166e-16	0.000735843	8.34686e-15	2.6365	1.60573	cg00670721;cg04474366;cg05199755;cg05789925;cg09813404;cg12153480;cg15906260;cg19674205;cg20674424;cg24082174;cg26510019;cg27374881	EIF4A2;RFC4
chr2	231090329	231092121	1793	*	10	3.74558e-07	1.72461e-13	1.09315e-05	1.12636e-13	4.13942	2.2082	cg02176569;cg03887528;cg04390191;cg04579254;cg05564251;cg08264265;cg10447678;cg16053890;cg17607231;cg21952207	SP140
chr8	99436225	99436790	566	*	2	6.23466e-07	6.21388e-06	7.55317e-09	2.78724e-08	-5.02505	-2.77194	cg09497945;cg14106219	KCNS2
chr2	113992694	113994578	1885	*	10	6.25717e-07	1.03404e-13	0.00222403	1.07839e-11	0.881651	0.566073	cg00422909;cg07594247;cg07772999;cg11763394;cg17445212;cg19083407;cg21482265;cg21550016;cg21610815;cg23122642	PAX8;PSD4
chr19	49992293	49994485	2193	*	18	6.51576e-07	1.87625e-11	0.00303514	1.35256e-11	3.1567	1.67744	cg00821444;cg05864763;cg06538345;cg07592513;cg08291040;cg08570691;cg09171103;cg09372739;cg10380760;cg11252555;cg11868621;cg15531369;cg17857881;cg18728862;cg19426731;cg21293902;cg24082526;cg27321942	RPS11;RPL13A
chr10	81044831	81046101	1271	*	7	6.96292e-07	4.22261e-09	7.8647e-05	2.34131e-09	2.81862	1.6728	cg02795981;cg04609265;cg06373032;cg09955892;cg13115165;cg13574913;cg23689050	PPIF;ZMIZ1
chr3	187520832	187520901	70	*	2	9.8444e-07	5.42418e-11	2.41865e-06	1.68048e-10	2.84723	2.72699	cg02130906;cg08182911	LPP;BCL6
chr5	149545907	149546946	1040	*	9	1.00287e-06	5.61318e-11	0.00269287	4.67702e-10	-2.13612	-1.29864	cg00919055;cg11117637;cg11503274;cg11524248;cg15452204;cg17378342;cg17512474;cg18424208;cg23266594	CDX1
chr12	122651600	122652255	656	*	6	1.31464e-06	8.52377e-07	2.04178e-05	1.97958e-08	3.88658	1.67005	cg01402099;cg04820362;cg12511929;cg13607082;cg19403462;cg24225712	IL31;MLXIP
chr6	31544694	31546067	1374	*	10	1.37334e-06	5.87364e-10	0.00341706	6.75596e-10	3.16422	1.83846	cg01360627;cg02137984;cg04472685;cg06825478;cg15989608;cg17741993;cg19124225;cg20477259;cg23384708;cg26736341	TNF;LTB
chr6	31088188	31090280	2093	*	11	1.52422e-06	1.67268e-08	6.68601e-07	1.60005e-13	-5.59593	-0.243263	cg00004562;cg00187437;cg00457165;cg05875819;cg06321045;cg07384522;cg08424423;cg23505644;cg24735489;cg24905792;cg26756125	C6orf15;PSORS1C2
chr3	46410171	46411474	1304	*	7	1.71827e-06	7.74212e-15	1.51087e-05	1.09655e-13	2.85511	1.74025	cg00803692;cg04131610;cg12458763;cg17120594;cg17524466;cg17786516;cg18052511	CCR5
chr22	19511707	19513971	2265	*	17	2.16405e-06	2.07422e-11	0.0122558	3.98616e-10	-2.37585	-0.995283	cg00189989;cg00804504;cg00811132;cg04463638;cg05460329;cg05498726;cg06315607;cg06340942;cg09092054;cg09446908;cg11450827;cg13114849;cg14553765;cg16773741;cg17577122;cg17583256;cg20486569	CLDN5;CDC45
chr14	64329985	64330822	838	*	3	2.16405e-06	1.2443e-08	8.15939e-08	2.15046e-09	3.06657	2.35383	cg05080322;cg14270417;cg25866567	SYNE2;ESR2
chr17	25798180	25799447	1268	*	11	2.20727e-06	1.4065e-10	0.00344276	1.00828e-09	3.82471	2.31254	cg02512902;cg04223988;cg04299274;cg05246522;cg05784862;cg10334489;cg11354101;cg16062877;cg17585031;cg21615831;cg24476449	KSR1
chr16	80602917	80604148	1232	*	8	2.84963e-06	1.20341e-10	0.00126662	4.66542e-10	-2.65754	0.904149	cg04277040;cg04501201;cg07700511;cg11714327;cg15562617;cg17333883;cg20481941;cg20630344	DYNLRB2;CDYL2
chr19	18358923	18359562	640	*	6	3.18268e-06	2.18346e-06	4.384e-06	4.74661e-08	-4.04946	-1.27572	cg06502281;cg08259462;cg09914513;cg13122917;cg16048920;cg24895777	RAB3A;PDE4C
chr20	2634697	2635586	890	*	8	3.48493e-06	5.48765e-10	8.53901e-05	2.70582e-09	2.42372	1.74004	cg00703557;cg05205351;cg08832418;cg10610342;cg11389889;cg13272108;cg20063640;cg21028182	NOP56;IDH3B
chr14	73756251	73756713	463	*	3	3.67057e-06	7.34818e-08	1.11056e-05	6.80875e-09	2.39303	1.69671	cg00539836;cg08147389;cg21019608	PAPLN;NUMB
chr12	104696685	104697983	1299	*	15	3.81096e-06	3.21893e-12	0.00483479	3.80712e-10	1.58979	0.736917	cg00588621;cg01848457;cg01857475;cg03817911;cg05057777;cg09477407;cg09884423;cg10572274;cg15184308;cg18633684;cg20923245;cg21234561;cg25274376;cg26614816;cg27205904	EID3
chr17	55595718	55596159	442	*	4	4.13533e-06	1.20789e-07	1.65968e-05	9.18049e-09	-3.33528	-1.53533	cg01796800;cg09589067;cg09645622;cg12510826	CCDC182;MSI2
chr9	133271035	133271811	777	*	3	4.24298e-06	2.9677e-07	1.46421e-07	3.16101e-08	-4.12897	-2.00043	cg14444476;cg17389692;cg21212630	HMCN2;NCS1
chr6	14755099	14755359	261	*	3	4.32199e-06	1.25701e-09	5.23105e-06	1.36191e-09	3.00427	2.50877	cg00530015;cg05368595;cg26453818	JARID2;CD83
chr4	105888053	105888571	519	*	4	4.77074e-06	8.73498e-11	0.000269815	8.62986e-10	2.16943	1.80367	cg01769750;cg11564369;cg12041885;cg26469215	CXXC4;TET2
chr3	11342661	11343181	521	*	2	4.83407e-06	0.000919574	3.0916e-08	2.57456e-07	5.47051	2.69329	cg04895445;cg09901379	ATG7;VGLL4
chr13	37453429	37454413	985	*	9	5.05607e-06	3.39974e-07	0.000745798	8.02149e-08	-1.77562	0.229433	cg00454719;cg01044129;cg02819828;cg10436026;cg13165085;cg14213971;cg16194715;cg23200122;cg27508002	SMAD9;RFXAP
chr22	50739843	50741073	1231	*	7	5.13501e-06	4.40626e-11	0.000534594	4.17636e-10	-3.22819	-2.09392	cg03941368;cg09357255;cg13147823;cg15608043;cg20502049;cg20976026;cg21627202	MAPK11;PLXNB2
chr12	4261912	4263089	1178	*	4	5.15495e-06	9.47314e-05	5.84319e-08	3.04651e-07	2.51336	1.26672	cg00379191;cg01573406;cg05293861;cg21323367	PARP11;CCND2
chr1	78470112	78470640	529	*	8	5.46759e-06	1.7663e-10	0.00223193	2.61513e-09	1.31663	0.861802	cg01062865;cg01784199;cg08569138;cg09148021;cg14344766;cg15828403;cg21968580;cg24795785	DNAJB4
chr19	39402823	39403796	974	*	9	5.68647e-06	5.5888e-11	0.0037261	1.15601e-09	-1.61494	-0.768173	cg04948230;cg06180200;cg06822697;cg15015917;cg18978232;cg24955642;cg26763855;cg27095192;cg27096892	CCER2
chr11	117703496	117704570	1075	*	5	5.83606e-06	9.83289e-06	3.40906e-05	5.04443e-08	-4.78987	-2.58137	cg01236151;cg01651311;cg03624396;cg20031708;cg23256108	FXYD2;FXYD6-FXYD2
chr3	50645106	50645426	321	*	3	6.96227e-06	6.11241e-10	9.6106e-05	3.24701e-09	2.69383	2.39593	cg01641136;cg21585138;cg23005227	MAPKAPK3;CISH
chr20	62327542	62328094	553	*	7	7.12153e-06	1.352e-08	0.00160689	1.67451e-08	0.968069	0.606729	cg03477336;cg04390849;cg07620230;cg08715226;cg14697761;cg23773946;cg24354818	TNFRSF6B
chr17	62007912	62007941	30	*	2	7.13226e-06	1.85462e-09	4.35289e-06	4.59618e-09	-6.20232	-5.70781	cg03631294;cg11746924	GH1;CD79B
chr15	91357521	91358737	1217	*	4	7.51045e-06	7.11217e-10	2.38963e-05	1.95821e-09	2.34084	2.07587	cg01321816;cg13195262;cg13410000;cg24198160	FURIN;BLM
chr20	48285160	48285260	101	*	2	7.64359e-06	4.0542e-09	1.02044e-07	2.81931e-09	5.69445	4.09108	cg03098021;cg04058621	PTGIS;B4GALT5
chr22	47134348	47135258	911	*	6	8.46529e-06	6.20797e-09	0.00184596	1.01194e-08	1.5596	0.847107	cg05698090;cg13221624;cg16154810;cg17099656;cg24359836;cg25280287	CERK
chr15	26107382	26108683	1302	*	14	8.57057e-06	7.22563e-08	0.00166634	3.17818e-08	1.9357	0.729836	cg00288824;cg03307893;cg03419058;cg09386176;cg09984339;cg10734665;cg13417268;cg16389285;cg19326876;cg20124450;cg21951425;cg22113930;cg23891909;cg26230285	ATP10A
chr5	156535808	156536955	1148	*	8	8.57314e-06	1.85691e-08	0.00138489	4.1554e-09	3.28971	1.62846	cg07687673;cg10719338;cg15371617;cg17484237;cg19110684;cg19646897;cg21143571;cg22401657	HAVCR2
chr18	3412088	3412782	695	*	5	9.04073e-06	3.09131e-07	0.000536389	8.22963e-08	2.53877	1.55304	cg04431731;cg20024459;cg20322862;cg20803069;cg26840884	TGIF1;MYL12B
chr6	139116531	139117543	1013	*	9	9.29864e-06	5.68281e-10	0.00476651	4.43001e-09	-1.82109	-1.31809	cg00930281;cg01158072;cg01800033;cg03980370;cg14062002;cg20687183;cg20903160;cg24161925;cg25706062	ECT2L
chr10	112260509	112261994	1486	*	5	9.29864e-06	2.54504e-09	0.000496299	1.10691e-08	2.36327	1.65311	cg02927679;cg05097191;cg10080966;cg16783053;cg18756771	SMC3;DUSP5
chr10	6312129	6314061	1933	*	5	9.84061e-06	1.06377e-05	2.02355e-05	7.425e-09	3.81838	1.77463	cg04601808;cg06202958;cg07610498;cg09272209;cg10149807	PFKFB3;PRKCQ
chr22	24952793	24953169	377	*	4	1.00876e-05	1.33328e-06	0.000122325	1.16837e-07	2.85917	1.57019	cg07312598;cg12717935;cg20464973;cg24568533	GUCD1;SNRPD3
chr1	25256369	25258332	1964	*	28	1.02503e-05	4.05945e-06	0.000119469	3.28006e-08	4.12633	0.347927	cg02970551;cg03171924;cg04221877;cg04250451;cg04907595;cg06377278;cg07996594;cg10013501;cg10993442;cg11018723;cg13106389;cg13305657;cg13629563;cg15014975;cg18087266;cg19270505;cg20695936;cg21406271;cg22737001;cg24006721;cg24019564;cg24842859;cg25470148;cg25882256;cg26256263;cg26421310;cg26672794;cg27095256	RUNX3;CLIC4
chr11	503270	504301	1032	*	7	1.03459e-05	1.00427e-07	0.000192528	6.9129e-09	3.81264	2.13905	cg03484238;cg05409848;cg05567377;cg09411739;cg09731767;cg18732172;cg19223782	RNH1
chr11	104917295	104918044	750	*	4	1.17977e-05	1.02138e-06	1.49846e-05	9.8514e-08	4.16641	2.02469	cg07135960;cg17707775;cg18851133;cg20968816	CARD16
chr19	1075595	1076206	612	*	5	1.24062e-05	1.43445e-05	6.6567e-06	9.82619e-08	-3.88909	-1.6294	cg02379618;cg02549973;cg13986353;cg17299258;cg26779877	HMHA1;POLR2E
chr1	3125906	3126365	460	*	4	1.27051e-05	4.1039e-09	1.42568e-05	8.77952e-09	-2.66501	-1.90292	cg04344422;cg05656251;cg19706803;cg25349768	ARHGEF16;PRDM16
chr3	69137735	69137900	166	*	2	1.32495e-05	7.23105e-09	3.24625e-07	6.79484e-09	3.59229	2.82744	cg07088817;cg10784776	ARL6IP5;LMOD3
chr4	693321	693895	575	*	3	1.51816e-05	2.9607e-06	4.61518e-06	1.85911e-07	1.91773	0.957834	cg06910338;cg11648720;cg25922180	MFSD7;PCGF3
chr19	50508844	50508881	38	*	2	1.57471e-05	2.24728e-09	6.24012e-06	5.77836e-09	2.56164	2.52047	cg09780035;cg18176633	SIGLEC11;ZNF473
chr4	165898666	165899396	731	*	9	1.61427e-05	4.31094e-09	0.000989831	1.37664e-08	0.884813	0.513198	cg02773380;cg05767411;cg11512289;cg11955878;cg13023646;cg14038058;cg16691177;cg20233582;cg24798628	TRIM61
chr3	114012316	114012912	597	*	5	1.67201e-05	1.21421e-06	0.000134096	8.54402e-08	3.13608	1.62945	cg13669740;cg19421218;cg19456938;cg20832020;cg22577252	TIGIT;ZBTB20
chr6	133137167	133138210	1044	*	8	1.70416e-05	6.56178e-08	0.00191546	4.1886e-08	2.76703	1.64521	cg00595243;cg00671225;cg00924459;cg04375784;cg13590475;cg15108334;cg17588983;cg27618792	EYA4;RPS12
chr17	27048223	27050360	2138	*	11	1.71131e-05	1.8967e-09	0.00193324	5.44092e-09	2.64113	1.55847	cg00639656;cg02650512;cg07098854;cg07286733;cg11938646;cg14173815;cg15036326;cg16257607;cg16565409;cg17408380;cg20927567	RAB34;RPL23A
chr10	33405007	33407061	2055	*	6	1.71194e-05	4.82904e-14	0.00014931	2.53056e-13	4.97595	2.50661	cg03092631;cg03610365;cg07697234;cg11936289;cg21468179;cg22807015	ITGB1;NRP1
chr11	9598763	9599530	768	*	5	1.84938e-05	4.94996e-10	0.000709084	2.86757e-09	2.6585	1.62995	cg01982827;cg02411312;cg03056374;cg03418924;cg06127316	SWAP70;WEE1
chr1	33450133	33450808	676	*	2	1.91239e-05	1.49451e-05	5.88669e-07	9.49544e-07	3.82365	1.57639	cg02309170;cg10677991	RNF19B;AK2
chr1	25253237	25254746	1510	*	5	2.04481e-05	4.42326e-08	0.000178621	6.86507e-08	4.09554	2.29556	cg03769939;cg05656688;cg10951873;cg11336061;cg15963463	RUNX3;CLIC4
chr6	106562613	106562851	239	*	2	2.04578e-05	4.31313e-09	2.28214e-05	1.23039e-08	4.27813	3.85165	cg01145975;cg14947993	PRDM1;ATG5
chr6	31093153	31094124	972	*	5	2.14948e-05	2.22676e-06	0.000254118	8.13592e-07	1.46663	0.620837	cg01372898;cg02053920;cg03272415;cg13808979;cg17598552	C6orf15;PSORS1C2
chr15	52944233	52944386	154	*	4	2.26704e-05	2.93271e-09	0.00092178	2.32613e-08	1.41282	1.27529	cg06871560;cg06977984;cg07491514;cg17766654	ARPP19;FAM214A
chr22	50799746	50799948	203	*	3	2.27597e-05	1.2576e-09	0.000218317	7.39094e-09	2.87559	2.58602	cg00108863;cg02798809;cg07303829	PPP6R2;SBF1
chr3	39448915	39450018	1104	*	7	2.57495e-05	2.046e-05	0.000240631	2.3634e-06	2.19432	0.891936	cg00063111;cg09566177;cg14662886;cg15750315;cg17404083;cg17616205;cg26246731	MOBP;RPSA
chr11	298670	300688	2019	*	12	2.84119e-05	4.27428e-10	0.00399113	4.92177e-09	-2.66426	-1.14415	cg00369241;cg05733139;cg07586868;cg08437786;cg09172362;cg09232564;cg14402017;cg14620839;cg16406611;cg24018756;cg24503261;cg25181699	IFITM5
chr5	156771488	156771494	7	*	2	2.95955e-05	1.20063e-08	3.27394e-05	3.29374e-08	2.8876	2.79798	cg01891077;cg23015575	FNDC9;CYFIP2
chr2	111996275	111997380	1106	*	5	2.99846e-05	5.15272e-06	6.93747e-05	2.18481e-07	4.01479	1.46986	cg05412229;cg08048687;cg14417920;cg17587990;cg25039051	BCL2L11;ANAPC1
chr15	25958206	25960406	2201	*	8	3.01476e-05	2.74829e-09	4.55478e-05	6.89822e-10	-4.23428	-1.33128	cg01788205;cg06870531;cg07489029;cg10473100;cg12933431;cg23652959;cg27323557;cg27605565	UBE3A;ATP10A
chr6	31630819	31632477	1659	*	13	3.08756e-05	3.89996e-08	0.0110815	7.57454e-08	2.0591	1.00134	cg00171725;cg04477431;cg06473363;cg06670599;cg08502159;cg08566449;cg09314434;cg11569933;cg16197684;cg17422460;cg18753296;cg26467528;cg27105577	C6orf47;CSNK2B
chr6	106545984	106546824	841	*	10	3.08756e-05	1.70807e-08	0.00127217	8.62393e-08	2.17657	1.00446	cg02667677;cg07331652;cg08742502;cg10359480;cg14359052;cg17143179;cg17521665;cg23778363;cg24793124;cg24874254	PRDM1;ATG5
chr4	25097155	25098059	905	*	6	3.29858e-05	3.54442e-05	2.31121e-05	2.84218e-06	-4.04445	-1.3207	cg00792053;cg10092607;cg14533992;cg14848719;cg15773230;cg24493558	LGI2;SEPSECS
chr19	44285297	44286076	780	*	9	3.31262e-05	0.000103033	0.00239346	2.60217e-07	3.01903	1.56655	cg01424145;cg04833845;cg08978341;cg14066757;cg15977816;cg16169149;cg18506018;cg26556101;cg26890181	KCNN4
chr6	117869027	117869857	831	*	4	3.34011e-05	1.19966e-09	0.000322099	7.08879e-09	2.579	1.40482	cg04248234;cg04344000;cg11797634;cg21104965	GOPC;DCBLD1
chr10	99734081	99735202	1122	*	10	3.36472e-05	1.17012e-08	0.00175098	8.58058e-09	0.997844	0.594738	cg03379552;cg06324373;cg07091678;cg08930881;cg11946630;cg19421526;cg19479373;cg23245905;cg23504719;cg27110886	CRTAC1;GOLGA7B
chr5	56797893	56798693	801	*	2	3.61354e-05	1.55459e-05	6.76169e-07	1.06137e-06	-4.67192	-1.91546	cg00325378;cg26977979	ACTBL2;PLK2
chr19	12625436	12625965	530	*	2	3.61354e-05	0.00257337	1.19587e-06	7.5778e-06	-3.79325	-1.84775	cg24109012;cg25599948	ZNF709;ZNF564
chr1	240655701	240657329	1629	*	9	3.73411e-05	2.98245e-05	0.00400543	6.30162e-07	1.15352	0.530615	cg00081729;cg01809217;cg02577267;cg04391463;cg06086611;cg17589632;cg17890691;cg22879626;cg25623271	GREM2;FMN2
chr11	47289355	47290613	1259	*	7	3.74568e-05	5.03328e-07	0.0019307	4.08552e-07	-4.40055	-1.50659	cg12195149;cg17461972;cg18494545;cg19126615;cg25885803;cg26365553;cg27428714	MADD
chr13	48986124	48987465	1342	*	4	3.9342e-05	1.10411e-10	0.000118977	8.78173e-10	3.47004	1.66185	cg03646329;cg13459171;cg15088912;cg16071219	LPAR6;RB1
chr11	64635728	64636635	908	*	4	4.10833e-05	0.000124248	8.20029e-06	3.68333e-07	4.7513	2.09723	cg04038246;cg07019638;cg14378925;cg21157319	CDC42BPG;EHD1
chr12	3257752	3258213	462	*	3	4.38237e-05	2.61722e-05	1.00216e-05	4.53307e-07	-6.03511	-2.97993	cg15612261;cg18402368;cg22625111	PRMT8;TSPAN9
chr11	118086770	118086808	39	*	2	4.40522e-05	1.11315e-05	1.83944e-06	1.72872e-06	2.01324	1.28207	cg05471842;cg05689028	SCN2B;AMICA1
chr22	39712633	39713086	454	*	8	4.60119e-05	7.49356e-10	0.00412232	1.94154e-08	3.08541	1.84646	cg01882930;cg06534427;cg09282085;cg15306060;cg18553840;cg21941821;cg22416002;cg23141902	PDGFB;RPL3
chr1	24194965	24195659	695	*	12	4.66782e-05	8.50822e-07	0.0040465	2.77892e-07	-1.76185	-0.648636	cg04160030;cg05560725;cg07568418;cg10051214;cg10953003;cg12084952;cg12626384;cg15692032;cg19367136;cg22077361;cg22614927;cg24792360	FUCA1
chr20	30308260	30309717	1458	*	6	4.69547e-05	2.58809e-10	0.000213212	1.26487e-09	3.06262	2.07219	cg00058652;cg00300298;cg08257293;cg12873919;cg13989999;cg18787420	BCL2L1;COX4I2
chr15	91395274	91396109	836	*	4	4.69547e-05	2.53272e-07	2.53429e-06	7.24214e-08	5.88455	2.55781	cg12723888;cg17234042;cg17325206;cg27535502	FURIN;BLM
chr12	133148349	133149020	672	*	5	4.82665e-05	5.37245e-06	0.000612139	3.847e-07	-3.78162	-2.15439	cg09525973;cg15383640;cg17399345;cg17799052;cg25341089	P2RX2;FBRSL1
chr7	114561493	114562316	824	*	9	4.88661e-05	4.01039e-07	0.000174909	1.29947e-07	2.31219	0.925173	cg01550799;cg02239805;cg04739472;cg05338976;cg10433965;cg10436410;cg14193908;cg16886175;cg22520834	MDFIC
chr3	112693867	112694537	671	*	6	4.93366e-05	4.24253e-08	0.00237339	7.29614e-08	2.02891	1.33088	cg04070847;cg11733101;cg17638468;cg18166915;cg26130823;cg26754426	CD200R1
chr17	48472950	48474099	1150	*	8	4.97637e-05	0.00270423	7.91002e-06	5.49309e-06	4.23141	1.15738	cg00814918;cg04454265;cg04633058;cg05854233;cg13721937;cg15574642;cg20508508;cg26210343	LRRC59;EME1
chr12	129314460	129315279	820	*	3	5.1189e-05	2.57451e-08	4.53657e-06	3.13716e-08	2.19447	1.64926	cg09767689;cg14593372;cg23495022	GLT1D1;SLC15A4
chr19	58867669	58869424	1756	*	9	5.16348e-05	7.73609e-09	0.00803105	2.20956e-08	-1.63956	-1.04786	cg01885869;cg03626579;cg03828221;cg05317207;cg08504662;cg11278260;cg12449896;cg16664778;cg22591384	A1BG
chr3	71803473	71805022	1550	*	13	5.16348e-05	9.36055e-06	0.00757549	3.09494e-07	2.05129	0.998166	cg01486023;cg02995710;cg03457142;cg04087740;cg10172415;cg13026730;cg17123508;cg20863339;cg22315533;cg22721114;cg23779574;cg25315031;cg26802641	GPR27;PROK2
chr16	1629409	1630880	1472	*	9	5.51065e-05	7.32701e-08	0.00108126	1.72119e-08	-2.79238	-1.35212	cg00913556;cg02256616;cg02580209;cg03081743;cg06363243;cg08846467;cg10290566;cg11663964;cg12554862	IFT140;TMEM204
chr12	13625898	13626085	188	*	3	5.51252e-05	4.92549e-08	1.80564e-06	3.51415e-08	3.25264	2.13987	cg09430108;cg10094664;cg17681994	EMP1;GRIN2B
chr2	145275197	145279217	4021	*	35	5.70571e-05	1.14002e-05	0.00655099	2.05767e-08	2.15939	0.406877	cg00323965;cg00573770;cg00602811;cg01497214;cg01502462;cg03424727;cg03625547;cg04836221;cg05322294;cg07246225;cg08006275;cg08268848;cg09670616;cg10369145;cg13511862;cg13887004;cg14022841;cg14388092;cg14421309;cg15120754;cg15377518;cg16267679;cg17751438;cg19101754;cg19123296;cg19190728;cg19865873;cg20177310;cg21701531;cg22267613;cg22960357;cg23267345;cg23639412;cg24488281;cg26522240	GTDC1;ZEB2
chr10	87898692	87899222	531	*	4	5.95599e-05	1.99775e-08	4.02776e-05	2.66895e-08	-3.30673	-0.862838	cg00090027;cg07934434;cg13346355;cg25010929	GRID1
chr15	75335123	75335524	402	*	6	5.97472e-05	8.18053e-09	0.00057076	4.13864e-08	3.0093	1.93763	cg00259070;cg07701833;cg13901734;cg18822568;cg23014216;cg25452273	C15orf39;PPCDC
chr20	42573533	42574624	1092	*	8	6.21724e-05	4.74537e-08	0.000886795	9.86194e-08	-3.31169	-1.41974	cg02004723;cg02040836;cg10623853;cg18138498;cg24403644;cg26126740;cg26478582;cg26947919	TOX2;JPH2
chr15	42693448	42694733	1286	*	8	6.36051e-05	1.76006e-05	0.000250578	2.35992e-06	-2.60374	-1.25293	cg06760004;cg07576135;cg15775674;cg15902038;cg20309061;cg23198793;cg24801154;cg24833706	CAPN3;ZNF106
chr3	184104055	184104688	634	*	7	6.41634e-05	6.85762e-09	0.000617569	3.18828e-08	-2.50616	-1.42167	cg06504655;cg10800953;cg14847243;cg16822365;cg19402939;cg19956113;cg21588338	EPHB3;CHRD
chr4	10731746	10732497	752	*	3	6.67684e-05	1.7066e-08	1.64743e-05	3.68335e-08	2.34282	1.99875	cg12636519;cg13794673;cg14153689	CLNK;HS3ST1
chr8	133930507	133930827	321	*	3	6.73815e-05	5.22356e-09	0.000313049	2.77819e-08	2.5416	2.45689	cg01890120;cg16406669;cg22974245	TG;SLA
chr6	34113293	34114384	1092	*	12	6.80753e-05	2.85259e-08	0.00362083	1.61328e-07	-2.06667	-0.926048	cg04713328;cg06783196;cg09824731;cg12284521;cg12615398;cg14590011;cg16392860;cg18670721;cg18735956;cg22064581;cg22666555;cg27602795	GRM4
chr6	150346721	150347053	333	*	10	6.94052e-05	4.38273e-10	0.00554156	1.54449e-08	1.3621	0.741007	cg01878724;cg07579404;cg08119607;cg08631427;cg09575280;cg12858693;cg15282732;cg20226154;cg23231670;cg27590105	RAET1L
chr10	134776718	134777383	666	*	2	7.12669e-05	0.00965571	1.92748e-06	1.33341e-05	3.12038	1.58689	cg04654829;cg13292301	GPR123;TTC40
chr14	101618194	101618406	213	*	3	7.25517e-05	7.32335e-09	0.000229633	3.48593e-08	1.01905	1.00529	cg02162144;cg08082788;cg20030294	DIO3;RTL1
chr12	13363855	13364374	520	*	5	7.30597e-05	2.86114e-06	0.000549917	4.65238e-07	1.74909	0.950749	cg07360028;cg13610104;cg19116791;cg19604112;cg22482473	EMP1;GRIN2B
chr1	32377577	32378506	930	*	3	8.02781e-05	1.51351e-05	7.26254e-05	5.52349e-07	2.99882	1.67192	cg10868188;cg26884705;ch.1.1047298R	SPOCD1;PTP4A2
chr6	28092048	28092420	373	*	7	8.1124e-05	7.49048e-08	0.00180875	7.76963e-08	1.60921	0.847607	cg00203456;cg10832328;cg10876282;cg13045351;cg13665593;cg16103834;cg22614075	ZSCAN16
chr3	57742858	57743599	742	*	10	8.90366e-05	2.42735e-05	0.000174407	4.43956e-07	2.48897	0.939444	cg00002426;cg00873919;cg03534375;cg04463649;cg06025267;cg11339849;cg11743795;cg14861221;cg15172734;cg25695658	FLNB;SLMAP
chr2	233384489	233385142	654	*	6	9.51821e-05	9.90367e-08	0.00169386	1.15104e-07	-2.86887	-1.4743	cg04539705;cg11223738;cg13527218;cg18222769;cg23366521;cg25571880	PRSS56
chr6	24718589	24719235	647	*	2	0.000103483	0.000324393	1.73449e-06	6.57949e-06	2.90505	1.32257	cg02888247;cg12104246	C6orf62;ACOT13
chr12	52642409	52643118	710	*	7	0.000107357	1.07998e-08	0.000794625	9.04467e-08	-4.55072	-2.72317	cg02113166;cg04808494;cg09598437;cg13344385;cg14645027;cg22186271;cg22415261	KRT7;KRT81
chr5	133969984	133971253	1270	*	4	0.000107484	0.000266491	1.02305e-05	1.70406e-06	4.01543	1.59322	cg03003988;cg08192208;cg15985126;cg23517035	SAR1B
chr2	72078638	72079609	972	*	9	0.000108817	0.00012782	0.000351346	1.21803e-05	-4.76498	0.026977	cg01361021;cg04674832;cg07258910;cg09467436;cg10540488;cg17640388;cg21513009;cg24516106;cg25705148	CYP26B1;DYSF
chr9	19925171	19925583	413	*	2	0.000109565	0.000398833	5.05628e-07	2.57633e-06	-5.76056	-2.94136	cg01131297;cg13968283	SLC24A2;MLLT3
chr5	131408149	131409637	1489	*	9	0.000110342	4.12286e-09	0.00149529	8.44823e-09	3.30404	0.571208	cg02196805;cg02325250;cg08324925;cg08686879;cg13103915;cg13259290;cg14675871;cg16465129;cg26369418	CSF2
chr1	156122422	156124654	2233	*	13	0.000111157	3.75359e-07	0.000736266	1.16843e-09	3.35637	1.67899	cg00230214;cg01667716;cg02774334;cg11398659;cg14847134;cg15533341;cg17971328;cg21326798;cg21858764;cg22006683;cg22276442;cg23184860;cg26233302	SEMA4A
chr11	625796	626729	934	*	8	0.000111944	1.02992e-05	0.000296617	1.82323e-06	-4.12436	-1.47604	cg03579665;cg08057038;cg09621460;cg14681958;cg22289115;cg24087250;cg24980415;cg27261397	CDHR5;SCT
chr3	51745116	51745946	831	*	3	0.000111944	0.000233448	5.39688e-05	1.57954e-05	-3.94388	-0.616334	cg07114886;cg14024077;cg20984065	GRM2;IQCF6
chr9	124887005	124888261	1257	*	4	0.000114339	4.25985e-07	2.72289e-06	1.63622e-07	-4.51856	-2.39723	cg00880872;cg02845892;cg09468725;cg13580477	TTLL11;NDUFA8
chr6	136914796	136915556	761	*	4	0.000119161	3.30971e-06	5.00531e-06	2.54047e-07	2.69426	1.53907	cg07474842;cg18914962;cg21778987;cg26680608	MAP7;MAP3K5
chr11	5645324	5646103	780	*	7	0.000120929	2.10173e-07	4.96262e-05	1.7632e-07	3.39326	1.25385	cg03306641;cg11831003;cg12088946;cg15231741;cg19258357;cg24059154;cg24103563	TRIM34;HBG2
chr11	117873636	117874181	546	*	2	0.000129299	4.43541e-08	1.61479e-05	9.38684e-08	3.77736	2.84879	cg13504858;cg13843547	TMPRSS4;IL10RA
chr15	95397535	95397992	458	*	3	0.000130238	1.37505e-06	0.000100235	6.3412e-07	-3.95632	-2.98753	cg09239582;cg20068510;cg23280612	MCTP2
chr10	134429846	134429869	24	*	2	0.000131381	7.45086e-08	1.43206e-05	1.41326e-07	2.69735	2.26263	cg13521018;cg17444479	INPP5A;NKX6-2
chr6	31963892	31964315	424	*	4	0.000133777	1.29553e-08	0.000899936	5.73728e-08	-1.94996	-1.8349	cg02308296;cg03195116;cg09704382;cg13197078	C4B;C4A
chr12	68767945	68768185	241	*	2	0.000137042	3.73284e-08	4.27725e-05	9.58134e-08	3.70347	3.35973	cg02690881;cg23234409	RAP1B;MDM1
chr12	22562255	22562854	600	*	3	0.000141547	4.39846e-07	0.000233573	5.69411e-07	2.92346	2.11412	cg14300707;cg15643078;cg21039331	ST8SIA1;C2CD5
chr3	52704647	52705872	1226	*	3	0.00014784	5.88859e-07	2.17081e-05	4.11682e-08	2.22645	1.20758	cg01323696;cg14533567;cg26558862	PBRM1;SMIM4
chr6	28058187	28059208	1022	*	10	0.000148167	1.8992e-10	0.0157647	1.97583e-08	-1.28291	-0.60038	cg01354632;cg02631126;cg06952873;cg09156207;cg11517269;cg12623302;cg12740337;cg17849569;cg18105139;cg21799400	ZSCAN16;ZNF165
chr1	67659645	67660601	957	*	2	0.00015016	2.57443e-09	1.22571e-05	7.15185e-09	5.63888	3.73801	cg19227223;cg23837520	IL12RB2;IL23R
chr16	3529414	3529923	510	*	3	0.000152665	2.54916e-05	9.96485e-05	9.8076e-07	2.72367	1.8487	cg01872901;cg17384162;cg18192642	CLUAP1;NAA60
chr8	67342485	67344190	1706	*	6	0.000152886	9.55082e-07	0.000892142	3.63764e-07	2.0087	1.21027	cg00007076;cg01649224;cg04013090;cg16642695;cg20171999;cg26224169	ADHFE1
chr2	201390016	201390889	874	*	10	0.000155887	0.0220344	4.23364e-07	8.0408e-05	-1.39826	-0.246142	cg05409597;cg08404560;cg09018151;cg12544226;cg14439185;cg18805606;cg24423567;cg24483028;cg24930416;cg27465452	SGOL2
chr10	98415822	98416848	1027	*	5	0.000160459	7.66284e-09	0.000136715	3.61051e-08	2.47353	2.10991	cg11305924;cg11684902;cg13815129;cg15051459;cg16708132	TM9SF3;PIK3AP1
chr3	5024761	5024963	203	*	5	0.000163592	6.46272e-08	0.000851144	1.06486e-07	3.06939	2.10895	cg01864791;cg02220837;cg03598297;cg18768347;cg26344982	ARL8B;BHLHE40
chr10	3088123	3088502	380	*	2	0.000171314	1.31908e-06	1.57044e-06	4.76255e-07	-3.46208	-2.05932	cg10144336;cg24882709	PFKP
chr12	48149200	48149863	664	*	3	0.000174064	1.38167e-06	3.07022e-05	7.90109e-07	4.25112	2.49917	cg09273298;cg12496975;cg13353550	ENDOU;RAPGEF3
chr5	131999991	132001119	1129	*	5	0.000183329	1.12178e-05	3.00013e-05	1.01708e-06	-3.86157	0.247846	cg19117196;cg20351582;cg23838190;cg25081232;cg27555880	IL4;IL13
chr7	2759739	2759813	75	*	2	0.000183329	9.08435e-07	1.61869e-05	1.05462e-06	1.71943	1.62947	cg02229607;cg19324978	AMZ1;GNA12
chr10	14598044	14599023	980	*	6	0.000191072	2.47148e-06	0.000204616	7.97786e-07	4.70187	1.94372	cg06430495;cg09994057;cg10270798;cg10682254;cg17608456;cg22367337	FRMD4A;CDNF
chr5	156967339	156967901	563	*	2	0.000197863	1.75078e-06	3.72901e-06	8.81379e-07	2.92321	2.78637	cg01823925;cg10903525	ADAM19;NIPAL4
chr1	234857659	234858091	433	*	2	0.00020163	0.000679567	5.63989e-07	3.16617e-06	4.26878	2.23395	cg13420364;cg20207475	IRF2BP2;TOMM20
chr8	10183609	10183929	321	*	2	0.000210482	1.44028e-07	0.000125323	3.7518e-07	2.67535	2.3458	cg10206601;cg13294644	PRSS55;MSRA
chr2	178210849	178211175	327	*	2	0.000219419	9.67583e-05	3.17608e-07	1.21333e-06	4.06924	1.83236	cg04499104;cg13317907	NFE2L2;AGPS
chr1	12677923	12679306	1384	*	13	0.00021978	0.000372104	0.00641594	1.56403e-05	2.53527	0.120966	cg01083689;cg01346152;cg02902865;cg04010939;cg11694418;cg13420744;cg17935811;cg19656972;cg20390613;cg23828766;cg26887379;cg26917873;cg26937389	DHRS3
chr14	101714538	101715193	656	*	2	0.000220078	1.45706e-05	2.455e-06	2.3703e-06	-4.23066	-2.89475	cg21702403;cg26905777	RTL1;DIO3
chr1	45272633	45274600	1968	*	15	0.000224045	7.0011e-10	0.00528777	2.61796e-09	3.8998	1.6823	cg00043599;cg03434029;cg04625834;cg07603058;cg07937270;cg08462306;cg09292826;cg09400475;cg11332928;cg12492197;cg14565781;cg21871151;cg22741248;cg24254387;cg26274118	TCTEX1D4
chr2	219851181	219851835	655	*	4	0.000226191	7.71114e-08	0.000718806	3.64907e-07	-3.05568	-2.3637	cg00972899;cg18664514;cg19420638;cg23296747	FEV
chr17	72258164	72259202	1039	*	5	0.000226191	4.69783e-05	0.000254303	3.12563e-06	-4.90389	-0.933777	cg08012844;cg14240820;cg14886530;cg16755067;cg21330553	DNAI2;TTYH2
chr7	157204364	157205374	1011	*	4	0.000236135	9.84644e-08	0.000262175	2.78509e-07	4.86892	2.23678	cg07993586;cg18245230;cg18362281;ch.7.3356624R	DNAJB6
chr12	113913887	113914611	725	*	6	0.00023803	6.07634e-06	9.39518e-05	1.72427e-06	-1.52163	-0.58381	cg02801786;cg03417559;cg05412058;cg12493075;cg13131185;cg21962423	LHX5
chr10	29228186	29228916	731	*	5	0.000238789	1.03866e-08	0.00323576	9.51065e-08	1.02296	0.897198	cg00623421;cg04888708;cg07028733;cg08834350;cg27315314	LYZL1;BAMBI
chr2	174150971	174150974	4	*	2	0.000238789	9.79362e-08	1.69794e-05	1.85063e-07	3.93459	3.15909	cg11291869;cg13996386	CDCA7;ENSG00000091436
chr8	27950046	27950972	927	*	12	0.000238789	6.34424e-05	0.000250125	7.32524e-07	2.05954	0.140803	cg01209934;cg02516513;cg05026033;cg05621091;cg14107485;cg15692687;cg17875854;cg18249244;cg22150012;cg22487209;cg25298650;cg25738182	ELP3
chr17	73148480	73150004	1525	*	8	0.000247771	1.39753e-05	0.00161713	1.99829e-06	1.87082	0.712408	cg04573482;cg06058627;cg07034383;cg08652985;cg11230591;cg14095299;cg14818176;cg19926050	NT5C;HN1
chr12	120975970	120977345	1376	*	3	0.000260331	3.92099e-06	1.98453e-05	2.37094e-06	2.60915	1.75086	cg00613587;cg02467288;cg22713678	RNF10;POP5
chr10	42606808	42607194	387	*	2	0.000260919	9.19823e-08	5.53505e-05	2.23396e-07	-6.80305	-3.91841	cg01347035;cg03909886	ZNF33B
chr17	25571212	25572026	815	*	3	0.000267205	1.57226e-05	0.000236203	2.29201e-06	4.26096	2.84049	cg06011270;cg09528415;cg24544160	WSB1
chr2	197041071	197041999	929	*	4	0.000269198	6.62544e-06	9.52065e-06	1.80157e-06	3.16921	1.34549	cg02825243;cg16220933;cg18728029;cg25826490	STK17B;HECW2
chr8	103249036	103249853	818	*	3	0.000269989	1.56417e-06	2.55262e-05	1.07313e-06	3.17237	2.14172	cg20157339;cg21361368;cg27484483	NCALD;RRM2B
chr11	128376955	128377697	743	*	4	0.000274752	3.62716e-06	0.00010058	2.43708e-06	2.29149	1.4164	cg00946195;cg12922781;cg23531640;cg27342759	ETS1
chr11	62620843	62621597	755	*	6	0.000276058	7.81462e-06	0.000545498	5.2011e-06	3.48185	1.66916	cg00666295;cg03431111;cg09448652;cg15172739;cg15345437;cg18159646	SLC3A2
chr1	174842938	174844560	1623	*	13	0.000287315	3.80819e-09	0.0212721	1.30189e-07	1.48942	0.810541	cg02482603;cg04858586;cg05702218;cg07285983;cg09833030;cg09948374;cg11480314;cg13130398;cg18489118;cg20535312;cg23831685;cg25984164;cg27212156	CACYBP;GPR52
chr14	73712256	73713605	1350	*	9	0.000287315	4.20773e-06	0.00668411	2.61395e-06	0.776303	0.396649	cg04551101;cg09636214;cg11688437;cg11881202;cg14834903;cg19535649;cg20999932;cg21885107;cg24036523	PAPLN;NUMB
chr6	158507063	158508543	1481	*	6	0.000287315	8.73747e-06	8.44318e-05	4.67768e-06	-3.13151	-1.15763	cg00005893;cg09555729;cg09667606;cg10977795;cg11723077;cg14533068	SERAC1;SYNJ2
chr6	41022986	41023090	105	*	2	0.000296985	1.34545e-07	2.23808e-05	2.5807e-07	-4.56063	-3.69714	cg02343594;cg05191675	APOBEC2;OARD1
chr14	104688607	104689180	574	*	3	0.000303023	1.23365e-06	6.75172e-05	1.04914e-06	-3.38599	-2.58609	cg13470715;cg20968354;cg23385732	C14orf144;KIF26A
chr2	220350567	220351040	474	*	2	0.000311917	5.19487e-06	4.7126e-06	1.94729e-06	-3.12661	-2.08265	cg02557933;cg06351981	GMPPA;SPEG
chr2	208198898	208200028	1131	*	4	0.000316752	1.81621e-05	8.30462e-06	1.20332e-06	4.41317	1.52471	cg00458932;cg01781172;cg10104431;cg20523100	CREB1;KLF7
chr10	99188343	99188478	136	*	2	0.000343918	4.31529e-07	6.20255e-06	4.24368e-07	1.88974	1.48177	cg10217863;cg11940177	PGAM1;EXOSC1
chr2	7017571	7018885	1315	*	9	0.000354779	4.03502e-07	0.00471471	3.10494e-07	3.15508	1.20291	cg02086924;cg09829983;cg10549986;cg10771443;cg10844760;cg10959651;cg15346781;cg15839328;cg18201077	RSAD2
chr7	142554132	142554834	703	*	4	0.000355633	0.000126668	2.55087e-05	5.35727e-06	-3.53063	-1.57545	cg07877229;cg08820016;cg12599168;cg18582497	EPHB6;TRPV6
chr3	80838995	80839313	319	*	2	0.000361416	9.98774e-05	5.6993e-07	1.92674e-06	-4.42188	-2.04481	cg04625715;cg10085849	GBE1
chr1	227966424	227967185	762	*	3	0.000362809	0.00228823	6.36931e-05	7.27974e-06	-3.97733	-2.15171	cg02504353;cg06286076;cg16762323	JMJD4;PRSS38
chr7	120628572	120629703	1132	*	13	0.000375724	6.35035e-08	0.00673313	2.94316e-07	1.60385	0.895505	cg01029638;cg01597480;cg04455137;cg06553841;cg10886349;cg13391244;cg14836499;cg15868565;cg15945129;cg17343432;cg22126440;cg23565569;cg24889802	CPED1
chr19	56914518	56915184	667	*	5	0.00039732	1.98136e-05	0.000393618	5.64791e-06	1.60747	1.03249	cg03812920;cg08342619;cg11718235;cg14684842;cg16620731	ZNF583
chr1	117099318	117099363	46	*	2	0.00040133	1.95848e-07	2.97501e-05	3.783e-07	3.80581	3.14833	cg09220123;cg13680196	CD58;ATP1A1
chr6	31324280	31325427	1148	*	11	0.00040497	0.000659285	8.61578e-05	3.39074e-06	-1.42731	0.0308382	cg00241218;cg01035015;cg04981410;cg05932159;cg06646969;cg09588770;cg12730088;cg13902357;cg17731992;cg18996202;cg26706521	HLA-B
chr6	32804555	32805807	1253	*	11	0.000422331	3.75354e-07	0.0130007	2.40114e-07	1.80001	1.24281	cg04255770;cg08998192;cg10088320;cg12854186;cg13563634;cg15672065;cg17390106;cg22230640;cg22940798;cg23560159;cg27618777	HLA-DOB;TAP2
chr6	106530861	106531491	631	*	2	0.000456459	0.000409476	3.43606e-06	1.19992e-05	3.76407	2.21599	cg19576099;cg23090732	PRDM1
chr6	28889521	28890628	1108	*	12	0.000469291	6.60893e-05	0.00565615	9.62322e-06	2.28294	0.709562	cg01794889;cg01971789;cg07300976;cg11524778;cg12896170;cg13060704;cg16723189;cg18954047;cg19284131;cg19400926;cg21160062;cg22355525	SCAND3;TRIM27
chr12	116773963	116775313	1351	*	3	0.000477935	3.14471e-07	5.09807e-05	8.10257e-08	4.10963	2.29983	cg02727150;cg21590782;cg25089643	MAP1LC3B2;MED13L
chr4	101439383	101440433	1051	*	6	0.000482298	4.36412e-06	0.002065	2.0943e-06	2.10873	1.3073	cg01921107;cg10512376;cg11793573;cg12532667;cg24807169;cg26814373	EMCN
chr10	1156113	1156594	482	*	6	0.000490771	5.16338e-05	0.000561981	8.76878e-07	3.36478	1.77868	cg02229288;cg03444838;cg10838380;cg17715243;cg17900199;cg24064224	WDR37;ADARB2
chr2	242051650	242052583	934	*	8	0.000490771	1.09172e-06	0.00383585	2.28616e-06	2.49037	1.06301	cg02888364;cg10648547;cg11837532;cg13797673;cg18173701;cg22177920;cg23978064;cg27018019	MTERFD2;PASK
chr1	210407473	210407973	501	*	9	0.000490771	0.0214789	0.00152065	1.78935e-05	-2.32363	-0.907646	cg04282788;cg05723989;cg08900371;cg15926004;cg16118387;cg18234296;cg18265162;cg20270863;cg25876656	HHAT;SERTAD4
chr12	48179185	48180515	1331	*	3	0.000495551	0.000200336	1.59589e-05	2.56109e-05	4.99541	1.08488	cg06401993;cg11114928;cg14935434	SLC48A1;HDAC7
chr5	110087806	110090491	2686	*	6	0.000499962	4.21359e-07	0.000146753	2.55978e-08	4.96112	1.74213	cg01432951;cg02061660;cg06308332;cg16268599;cg17342997;cg22901490	TSLP;SLC25A46
chr5	166710419	166711594	1176	*	5	0.000503221	0.021492	0.000237855	2.92601e-05	-4.42083	-1.79068	cg01227558;cg03473270;cg09171112;cg12659981;cg15199594	TENM2
chr8	61816554	61816898	345	*	2	0.000505628	1.0871e-06	1.05015e-05	1.01681e-06	2.21694	1.55147	cg03668598;cg18576936	CLVS1;CHD7
chr6	33145955	33147086	1132	*	6	0.000509036	0.000177731	0.000398994	8.9926e-06	-4.00423	-1.70333	cg04022112;cg08733307;cg12947757;cg14374923;cg14683730;cg26322749	HLA-DPA1;COL11A2
chr19	36404756	36404802	47	*	2	0.000514073	2.99685e-07	2.15669e-05	4.91806e-07	3.18556	3.06479	cg00090974;cg03323030	LRFN3;TYROBP
chr4	77816250	77817392	1143	*	5	0.000514073	2.22649e-06	0.000293463	1.83212e-06	-3.54622	-2.0512	cg02425729;cg03698849;cg07377290;cg14832661;cg21917090	SEPT11;SHROOM3
chr21	15954403	15954509	107	*	3	0.000528647	2.84399e-07	0.00183599	1.40744e-06	2.02217	1.88746	cg06118712;cg13793211;cg16116669	HSPA13;SAMSN1
chr5	140729429	140730516	1088	*	13	0.00055188	0.000190905	0.000653697	9.53448e-06	-1.42701	-0.498256	cg03447435;cg05942150;cg08714996;cg12043062;cg12375722;cg13048822;cg16574737;cg17557357;cg21073350;cg21161927;cg22240695;cg22637837;cg25592513	PCDHGA4;PCDHGB1
chr5	140098250	140098496	247	*	4	0.000560129	1.0366e-07	0.00058126	4.22071e-07	2.77761	1.51753	cg00500100;cg05174942;cg11807153;cg25984996	PCDHA1;ZMAT2
chr6	16699516	16699991	476	*	2	0.000560242	2.59632e-07	0.000178746	6.70402e-07	2.46826	1.9285	cg10297007;cg16509430	ATXN1;GMPR
chr7	27778680	27779355	676	*	6	0.000565021	0.00454322	0.000134924	2.71946e-05	2.07356	0.636376	cg14229877;cg18283067;cg18600035;cg26732829;cg27228211;cg27378282	TAX1BP1
chr7	55584235	55584387	153	*	3	0.000570902	5.938e-07	1.97896e-05	5.6791e-07	2.30266	1.70063	cg00222174;cg05170183;cg05656850	VOPP1;LANCL2
chr11	118094830	118095775	946	*	5	0.00057269	1.62938e-05	0.000202845	1.31017e-05	1.66327	0.956451	cg03234777;cg05449373;cg15794034;cg15885703;cg27304798	AMICA1
chr1	156104245	156104659	415	*	6	0.000577552	4.36645e-08	0.00914346	7.19027e-07	-3.74453	-2.43679	cg01527470;cg01741864;cg03202937;cg11831182;cg17469645;cg22795463	SEMA4A;LMNA
chr11	123324673	123325188	516	*	5	0.000592837	9.90277e-08	0.00294943	8.47062e-07	2.5776	1.45823	cg04681489;cg06038490;cg11596902;cg15357075;cg22189626	CLMP;GRAMD1B
chr19	13987364	13988235	872	*	6	0.000592947	0.000169688	0.00123851	3.17211e-06	-3.08932	-1.59057	cg01568269;cg03346733;cg09212407;cg14075424;cg14958084;cg22075918	NANOS3
chr3	14364524	14365151	628	*	2	0.000592947	4.4373e-05	8.56258e-06	9.02384e-06	-4.36427	-2.79321	cg15450445;cg26070415	XPC;SLC6A6
chr16	9055493	9056399	907	*	8	0.000598015	1.83819e-05	0.00411034	3.03469e-06	2.32957	1.33503	cg00541638;cg10359807;cg11834856;cg13123114;cg14051760;cg15882363;cg16988879;cg22448084	CARHSP1;USP7
chr8	2585235	2586582	1348	*	6	0.000601759	2.03634e-06	0.00184586	2.80495e-06	1.27296	0.636682	cg01649497;cg03427322;cg11779808;cg21409873;cg23099839;cg24475182	MYOM2
chr5	3092821	3093712	892	*	6	0.000602668	0.00332008	0.000438436	1.58948e-05	2.13061	0.788339	cg02120433;cg02621151;cg04611466;cg12331505;cg20428720;cg26913850	IRX1;C5orf38
chr1	3511964	3512777	814	*	4	0.00060629	5.85845e-07	0.000172494	4.22467e-07	-3.18111	-2.21649	cg03957235;cg18394881;cg20707157;cg25361694	MEGF6;ARHGEF16
chr11	14521625	14522617	993	*	7	0.000608042	3.98183e-07	0.00316305	2.36853e-06	1.11177	0.906093	cg00248638;cg01051381;cg06646285;cg08969450;cg11936425;cg12613956;cg14215748	COPB1
chr16	31366118	31366536	419	*	7	0.000609364	0.000114738	0.00381968	2.87067e-06	2.06118	1.27546	cg01888869;cg04742550;cg05644767;cg11884546;cg20338572;cg20851120;cg26233914	ITGAX
chr20	57415377	57418373	2997	*	10	0.000611869	3.89738e-08	3.72561e-05	1.07446e-07	3.25493	-1.39386	cg01355739;cg02544157;cg05558390;cg15725616;cg18035618;cg18619398;cg18949315;cg19296354;cg20582984;cg24975842	GNAS;NPEPL1
chr16	48592404	48592694	291	*	3	0.00062763	7.48123e-07	0.000481956	1.42966e-06	2.44527	1.41859	cg00766382;cg09730359;cg27319917	SIAH1;N4BP1
chr4	86395989	86396765	777	*	14	0.00062763	1.47498e-06	0.000609409	1.58754e-06	2.0229	0.856397	cg01418124;cg02052774;cg04478931;cg05242526;cg07209546;cg09678457;cg14721576;cg18669832;cg23097681;cg23707400;cg24177697;cg26080847;cg26194897;cg26298470	ARHGAP24
chr9	139870908	139872395	1488	*	10	0.000644414	1.39387e-07	0.00933602	5.29344e-07	-3.27918	-1.78344	cg00563932;cg02646429;cg04016774;cg04393623;cg05963597;cg11546621;cg13796381;cg15616361;cg18502630;cg25107021	PTGDS
chr9	116436076	116436123	48	*	2	0.000644414	1.53244e-06	9.75011e-06	1.25499e-06	-4.12694	-3.31682	cg13341722;cg17693257	ZNF618;RGS3
chr5	132590585	132591225	641	*	3	0.000648441	6.09605e-06	0.000941548	9.08944e-06	-4.40011	-3.14232	cg03312864;cg04129094;cg16696666	HSPA4;FSTL4
chr1	111032351	111033592	1242	*	4	0.000659362	2.3871e-05	0.000114297	4.50037e-06	-2.6661	-1.82557	cg11456824;cg15113118;cg16899311;cg18166920	KCNA10;PROK1
chr20	50021369	50021968	600	*	2	0.000660174	2.33982e-05	7.89635e-06	6.1367e-06	3.13611	1.78102	cg08153812;cg12368969	KCNG1;NFATC2
chr16	11193843	11194243	401	*	2	0.000665652	9.84235e-06	5.06874e-06	2.94173e-06	3.63301	2.37519	cg03995533;cg12839362	CLEC16A;SOCS1
chr10	118607718	118608138	421	*	2	0.000678668	0.000234538	1.6556e-05	3.03635e-05	-2.19002	-1.43585	cg05482603;cg17677490	ENO4
chr7	157366133	157367537	1405	*	8	0.000683112	0.000265605	8.59047e-05	4.82601e-06	2.21057	1.17417	cg02223801;cg03361379;cg06555227;cg10310310;cg12779445;cg16477744;cg17527969;cg23361114	DNAJB6
chr20	44048174	44048486	313	*	3	0.000684223	1.87502e-07	0.000537606	7.117e-07	3.0772	2.45087	cg08436481;cg17361591;cg21723559	WFDC2;PIGT
chr2	231282369	231283552	1184	*	3	0.000695368	1.39399e-07	0.000416661	4.82647e-07	2.27738	1.58851	cg10710569;cg12331471;cg16987437	CAB39;SP100
chr19	46916520	46917727	1208	*	11	0.000698063	0.000348453	0.00363079	1.15999e-05	-1.9179	-0.627654	cg02512703;cg03576469;cg06747432;cg09411654;cg11125714;cg11715966;cg15984661;cg18653451;cg20071868;cg20265803;cg25987744	CCDC8
chr19	10403056	10403936	881	*	6	0.000705865	2.39869e-07	0.0058495	1.68896e-06	-1.22254	-0.905864	cg08845333;cg10604476;cg12953705;cg21994045;cg22853064;cg22910295	ICAM5;ZGLP1
chr17	46684750	46686245	1496	*	10	0.000712351	2.9399e-07	0.00343491	1.32304e-06	-2.46801	-0.916872	cg04989783;cg07547765;cg11041817;cg14698646;cg18773260;cg20845838;cg22622477;cg23015099;cg23669081;cg25222129	HOXB6
chr7	65613549	65614537	989	*	4	0.000719749	6.12878e-05	0.00115904	5.14995e-06	2.21209	0.73109	cg09201467;cg14811124;cg15845964;cg27215752	TPST1;CRCP
chr10	4230413	4230752	340	*	6	0.000735781	6.84364e-08	0.00191986	4.88338e-07	-2.20019	-1.40959	cg01257654;cg06095631;cg06832406;cg07910065;cg08531260;cg12549908	AKR1E2;KLF6
chr13	101173617	101174420	804	*	8	0.000737737	5.12051e-08	0.014835	8.41572e-07	1.17981	0.829868	cg04494562;cg05563033;cg08985968;cg12436019;cg18970151;cg21805940;cg24978725;cg25221774	GGACT;PCCA
chr12	24991545	24992256	712	*	2	0.000741238	3.86814e-08	6.81684e-05	1.04825e-07	4.30247	3.10953	cg09800500;cg26059418	SOX5;BCAT1
chr4	1042767	1043631	865	*	6	0.00074235	2.44268e-06	0.000473627	2.76654e-06	-3.59087	-1.72798	cg05037077;cg07580895;cg10407489;cg16660487;cg23548612;cg26656202	FGFRL1;RNF212
chr7	73506949	73508868	1920	*	15	0.000747066	5.31425e-08	0.00107346	2.91317e-07	3.47237	1.31833	cg00848997;cg00941595;cg02678243;cg03557614;cg04663932;cg06733155;cg10038591;cg11041734;cg12430981;cg12527021;cg12734267;cg18995667;cg21665288;cg22848676;cg23078220	EIF4H;LIMK1
chr20	55029834	55029866	33	*	2	0.000752146	3.27441e-07	0.000119301	7.80086e-07	2.24958	1.95633	cg07952581;cg16556868	RTFDC1;CASS4
chr1	45243032	45243960	929	*	7	0.000767107	1.88742e-06	0.00507776	5.08553e-06	3.5929	1.78041	cg03533141;cg05169873;cg07357370;cg12935933;cg13553147;cg19723596;cg24276069	RPS8;BEST4
chr8	101422061	101422577	517	*	2	0.000769262	7.92354e-07	4.78022e-05	1.34818e-06	3.58817	2.68631	cg11515430;cg12426833	RNF19A;ANKRD46
chr7	150652702	150653449	748	*	10	0.000777171	6.35728e-07	0.00824457	1.30604e-06	-2.56902	-1.23426	cg02711872;cg08900098;cg14711997;cg14778552;cg15472092;cg18296036;cg20142972;cg20852154;cg20883831;cg24830730	KCNH2;AOC1
chr22	31884264	31885298	1035	*	6	0.00080379	0.000133483	0.00277916	2.08296e-05	2.15091	0.896654	cg00969153;cg13522997;cg13895172;cg17853833;cg22632576;cg23519794	EIF4ENIF1
chr7	100611097	100612155	1059	*	6	0.000810577	0.00322898	0.000425184	6.92578e-05	-2.36774	-0.728329	cg00841151;cg13873802;cg16641538;cg20238355;cg25133533;cg26802830	MUC12
chr2	223176167	223177596	1430	*	13	0.000811692	1.53576e-05	0.00278447	1.32175e-05	-2.82996	-0.967364	cg00073837;cg00107606;cg01997590;cg02099878;cg02646021;cg05214685;cg09643136;cg10367023;cg15054725;cg17981058;cg18185958;cg23051046;cg25227066	SGPP2;PAX3
chr3	52478965	52480253	1289	*	11	0.000813376	0.0079498	0.00362443	4.96194e-05	-2.80473	-0.240792	cg00196119;cg00561610;cg01113435;cg07357683;cg08448751;cg11102019;cg15287092;cg16362603;cg17910586;cg25134747;cg27386912	SEMA3G
chr8	37755160	37755555	396	*	3	0.000814784	2.69672e-07	0.000923064	1.05122e-06	2.30072	1.8777	cg03318906;cg13625816;cg14089503	BRF2;RAB11FIP1
chr14	99623599	99624172	574	*	2	0.000825561	9.43165e-07	0.000216387	2.19194e-06	-2.85105	-2.7825	cg04422798;cg25767629	BCL11B
chr13	22749671	22750211	541	*	2	0.000861841	2.43079e-07	0.000171763	6.28276e-07	-1.51831	-1.45089	cg05062826;cg21509126	FGF9
chr6	28874479	28875370	892	*	6	0.000862783	1.78246e-06	0.00143994	1.07242e-06	2.29148	1.35691	cg02639080;cg05314350;cg08279189;cg11389756;cg14268557;cg20544852	SCAND3;TRIM27
chr16	1592816	1593557	742	*	5	0.000866578	9.94955e-08	0.00273596	4.6829e-07	-3.02361	0.801765	cg03163545;cg06159384;cg07734161;cg09025071;cg09924669	TMEM204;IFT140
chr16	90050102	90050151	50	*	3	0.000887922	1.78336e-06	3.38356e-05	1.11426e-06	2.96694	1.84644	cg02760445;cg07794169;cg09104284	CENPBD1;DBNDD1
chr11	8751837	8752500	664	*	5	0.000911091	0.000691913	6.28251e-05	1.19027e-05	-3.09235	-0.989681	cg09641642;cg10575441;cg19216851;cg22620356;cg25780982	RPL27A;ST5
chr8	42163265	42163805	541	*	4	0.000921135	1.58327e-07	0.00262127	8.69986e-07	2.69627	2.0113	cg07408633;cg10981226;cg11283404;cg12497289	POLB;IKBKB
chr6	26160318	26160478	161	*	2	0.000931268	6.97265e-07	9.86391e-05	1.45146e-06	2.83873	2.13642	cg07618435;cg24996758	HIST1H2BE;HIST1H2BD
chr1	100494535	100494954	420	*	3	0.000937198	0.000795392	5.13229e-06	1.4165e-05	2.21587	1.15201	cg05881692;cg09057120;cg12714229	HIAT1;SLC35A3
chr2	174223564	174224162	599	*	3	0.000957931	1.19535e-07	0.00107098	5.86822e-07	2.32133	2.0097	cg07346751;cg17072045;cg21622202	CDCA7;SP3
chr1	235120401	235120928	528	*	2	0.000969075	0.00659425	4.6422e-06	2.81582e-05	3.23226	1.68945	cg08500811;cg23494543	IRF2BP2;TOMM20
chr22	39714193	39715143	951	*	7	0.00098282	0.00199906	0.00245654	4.87965e-05	2.68725	0.846325	cg00320749;cg04982781;cg20299744;cg21649604;cg23714972;cg23880794;cg25584081	PDGFB;RPL3
chr10	50945921	50946810	890	*	3	0.000994961	2.94965e-06	0.00015861	3.91377e-06	-3.45111	-1.49076	cg00898123;cg07510459;cg15932554	OGDHL;CHAT
chr7	791718	792335	618	*	6	0.000997899	0.00396089	4.36889e-05	1.80689e-05	2.76939	0.971	cg02756899;cg04611087;cg05535760;cg06073459;cg09303330;cg17613710	SUN1;HEATR2
chr10	6183284	6183575	292	*	3	0.00100109	3.12033e-07	0.000975665	1.20971e-06	3.05587	2.33632	cg03062944;cg14127767;cg18264092	PFKFB3;RBM17
chr22	47023209	47023757	549	*	3	0.00101471	1.22619e-06	0.000269335	2.19096e-06	-3.18732	-2.48971	cg04787750;cg10204215;cg25039081	GRAMD4;CERK
chr6	37123271	37123663	393	*	2	0.00101709	1.48147e-06	4.25875e-05	2.13519e-06	2.93709	2.57734	cg18633711;cg20924786	PIM1;FGD2
chr9	131901984	131902471	488	*	5	0.00102407	5.4234e-06	0.00201513	3.95886e-06	2.80965	1.66488	cg02140727;cg04436907;cg08892362;cg10222359;cg11863430	NTMT1;PPP2R4
chr8	141301414	141301482	69	*	2	0.0010276	1.38422e-06	4.69495e-05	2.08907e-06	-2.84119	-2.05576	cg01877366;cg07162903	TRAPPC9;C8orf17
chr16	89158851	89159498	648	*	2	0.00103052	0.00516361	7.03126e-05	0.000261863	-3.47977	-1.63816	cg17690303;cg17782702	ACSF3
chr19	42626883	42627684	802	*	4	0.00104455	8.69556e-06	4.24441e-05	3.25684e-06	3.00122	2.09448	cg08560458;cg10370332;cg11863813;cg27435744	POU2F2;ZNF574
chr5	40841298	40842176	879	*	6	0.00104577	9.3819e-06	0.000403003	6.4285e-06	1.43951	0.891381	cg01784614;cg05305046;cg05981038;cg11637949;cg16250754;cg26818786	CARD6
chr3	182360510	182360700	191	*	2	0.00104738	1.20456e-06	0.000101716	2.31518e-06	-2.78995	-2.77048	cg04230213;cg21668964	ATP11B;SOX2
chr10	65442289	65442359	71	*	2	0.00104776	5.01764e-07	0.000165524	1.20045e-06	2.42449	2.29251	cg04148163;cg10062091	REEP3
chr5	70897268	70897464	197	*	3	0.00104776	8.06089e-06	1.34198e-05	2.35487e-06	2.77937	1.61807	cg04410632;cg17254386;cg20719598	CARTPT;MCCC2
chr5	149635694	149636432	739	*	4	0.00105543	0.000168288	1.79429e-06	5.01403e-06	-6.25217	-1.38382	cg11507187;cg12534645;cg19769715;cg25507845	CAMK2A;SLC6A7
chr2	233351525	233354017	2493	*	11	0.00106184	3.1958e-09	0.00773598	4.12869e-08	-2.29722	-0.830543	cg00949869;cg02932167;cg03422579;cg05402424;cg07503630;cg09736968;cg12559056;cg15768933;cg15986413;cg19047707;cg25431974	ECEL1
chr6	31083322	31085235	1914	*	6	0.00109067	2.58704e-08	0.000977121	3.59247e-08	-2.10433	-0.769067	cg05748605;cg08567000;cg19222156;cg23900141;cg24331963;cg26858414	C6orf15
chr3	114051653	114052269	617	*	2	0.00109461	7.2022e-07	7.26389e-05	1.39073e-06	3.25635	2.4533	cg02556155;cg07458150	TIGIT;ZBTB20
chr1	45987978	45988910	933	*	3	0.00110225	0.103234	3.02607e-06	8.94381e-05	3.71842	1.31031	cg02881230;cg20112865;cg21268223	PRDX1
chr8	10367856	10368677	822	*	4	0.00110394	2.81424e-05	0.00228598	7.03951e-06	2.14495	1.48905	cg01904913;cg04062032;cg10890738;cg11741818	PRSS55;MSRA
chr9	136009651	136011466	1816	*	4	0.00111174	4.29331e-06	0.000225941	2.07418e-07	2.87667	1.76354	cg03770138;cg05241923;cg09196186;cg11134013	RALGDS;GBGT1
chr2	162915893	162915902	10	*	2	0.00112798	7.32166e-07	6.20651e-05	1.35571e-06	2.55046	2.33338	cg15353603;cg24094122	DPP4;SLC4A10
chr2	9921708	9922575	868	*	3	0.00112798	0.00014747	0.000239244	1.43394e-05	3.30162	1.74188	cg11467242;cg25624760;cg25663883	YWHAQ;TAF1B
chr8	103134983	103135595	613	*	2	0.00114559	0.000478993	1.6195e-05	4.00579e-05	3.25223	1.85176	cg00680551;cg07401103	NCALD;GRHL2
chr2	109228889	109229337	449	*	2	0.00115696	6.77839e-07	0.000239695	1.66022e-06	3.47523	2.63171	cg10075819;cg11874091	LIMS1;GCC2
chr2	46897669	46897833	165	*	2	0.00117497	1.03768e-06	0.000219891	2.39064e-06	2.25599	2.10817	cg02575004;cg09122679	SOCS5;CRIPT
chr14	101509144	101511425	2282	*	9	0.00117806	1.17332e-06	0.00366329	2.57311e-06	-3.7593	-1.69443	cg00844429;cg01709493;cg02975060;cg10177827;cg13098800;cg13192714;cg13546609;cg13677859;cg26233951	DIO3;RTL1
chr14	65769380	65770225	846	*	2	0.00117806	8.30065e-06	1.67758e-05	4.96753e-06	3.40199	2.92007	cg13311020;cg14332524	MAX;FUT8
chr6	149398436	149398638	203	*	2	0.00117829	1.00961e-06	5.70818e-05	1.72261e-06	2.11178	2.02437	cg04624895;cg12599483	TAB2;UST
chr12	133072748	133073533	786	*	5	0.00117923	0.000158004	0.00159985	2.02607e-05	-4.48194	-2.28876	cg01229785;cg09338932;cg17333398;cg20719644;cg24598712	P2RX2;FBRSL1
chr7	18534294	18535499	1206	*	10	0.00118993	3.67227e-05	0.000963577	8.56505e-06	3.70391	0.998045	cg00332048;cg08146609;cg08285151;cg08488089;cg11321459;cg12081743;cg12082702;cg19585556;cg22466394;cg25620356	HDAC9
chr15	74494241	74495401	1161	*	13	0.0011913	8.28833e-05	0.00172582	2.35566e-05	-2.24714	-0.925746	cg00075967;cg00597876;cg01332054;cg04413674;cg11787522;cg14275207;cg15162876;cg17516330;cg18717554;cg22025142;cg23887948;cg26451735;cg26774156	STRA6
chr3	149104506	149105051	546	*	3	0.00120734	1.07755e-05	9.41496e-05	1.02863e-05	2.84382	1.16745	cg15268471;cg16141412;cg25056811	TM4SF4;TM4SF1
chr9	117004202	117004337	136	*	2	0.00121599	1.11099e-05	1.61359e-05	5.85958e-06	-4.7933	-3.15081	cg05710933;cg12522160	ORM1;COL27A1
chr2	231839161	231839613	453	*	3	0.00122031	6.73704e-07	0.00123709	2.47207e-06	2.74479	2.36793	cg02126609;cg12935023;cg14580419	GPR55;SPATA3
chr22	29728485	29729347	863	*	5	0.00124182	4.48229e-05	9.26129e-05	8.64306e-06	-4.41489	-2.34031	cg04809311;cg06710694;cg06976521;cg16977751;cg23204276	RASL10A;AP1B1
chr2	106472964	106474173	1210	*	6	0.00124182	6.9418e-05	0.00211207	1.06364e-05	3.28073	1.37322	cg00308563;cg07236647;cg12670496;cg18132843;cg22477737;cg26914256	C2orf40;NCK2
chr1	48224130	48224711	582	*	2	0.00124182	0.0411943	1.18208e-05	7.51305e-05	-3.35001	-1.69209	cg03763973;cg11131794	TRABD2B;FOXD2
chr5	150161299	150162068	770	*	3	0.00129617	2.74052e-06	0.000376329	4.30636e-06	1.73049	1.6849	cg04159302;cg14580211;cg22222502	IRGM;SMIM3
chr17	74266324	74266574	251	*	2	0.00131136	3.62813e-05	3.34942e-06	4.51904e-06	3.96325	2.68853	cg04912316;cg16429214	RNF157;PRPSAP1
chr7	30723147	30723603	457	*	2	0.00132039	1.42303e-05	0.00147833	3.28981e-05	-3.20165	-3.03624	cg05366813;cg27605489	CRHR2;GARS
chr16	48149519	48150292	774	*	2	0.00133605	1.04497e-05	2.32943e-05	6.74529e-06	-3.04084	-2.2518	cg11342296;cg16347893	ABCC12;PHKB
chr15	83477608	83478411	804	*	11	0.00133846	0.00054289	0.000224296	2.88487e-05	2.73911	0.535951	cg00225006;cg05859663;cg07311503;cg07463138;cg08007378;cg14834472;cg15558558;cg17463698;cg19342368;cg21386933;cg24327397	FSD2;WHAMM
chr8	1415854	1416102	249	*	2	0.0013458	4.37494e-05	7.67936e-06	8.37805e-06	-2.71922	-1.87428	cg12296309;cg23047289	TDRP;DLGAP2
chr20	3024107	3024843	737	*	7	0.00136101	3.74604e-06	0.0018219	5.49082e-06	-3.30813	-1.98782	cg06345365;cg07549715;cg07555100;cg07691004;cg08436467;cg19745373;cg25988219	MRPS26;GNRH2
chr5	157002537	157003983	1447	*	11	0.00136394	4.73675e-05	0.00441832	3.35461e-05	1.76883	0.732242	cg02725069;cg07540118;cg08604960;cg09079275;cg14607812;cg17200589;cg18384890;cg23214435;cg23851860;cg25387487;cg25559421	ADAM19
chr11	45714651	45715523	873	*	8	0.0013791	1.12105e-05	0.00294201	8.56082e-06	-3.90692	-1.43382	cg00543723;cg08904961;cg09939673;cg18287642;cg19093295;cg19241690;cg26129677;cg26904260	SLC35C1;CHST1
chr3	52723104	52724578	1475	*	5	0.00140881	1.61404e-06	0.00221211	2.43778e-06	3.11682	1.02207	cg00447581;cg15685941;cg17036641;cg21199854;cg24892309	PBRM1;GNL3
chr14	52333121	52333365	245	*	2	0.00145006	1.08471e-06	0.000135976	2.26484e-06	3.64277	2.73279	cg04423556;cg22967080	C14orf166;GNG2
chr20	3961082	3961636	555	*	2	0.00146215	0.000249031	1.12187e-05	2.38656e-05	1.47025	0.952285	cg18039268;cg24383623	SMOX;RNF24
chr17	78238779	78239193	415	*	2	0.00148244	0.0077588	4.38901e-06	2.73089e-05	3.29632	1.5685	cg01095328;cg27353725	ENDOV;RNF213
chr20	50077389	50077519	131	*	2	0.00149509	3.39794e-06	1.34064e-05	2.48699e-06	2.64135	2.29763	cg05757290;cg16128068	KCNG1;NFATC2
chr12	76372038	76373265	1228	*	4	0.00150882	1.0548e-05	9.05022e-05	6.17578e-07	4.7029	2.35178	cg05830034;cg07108436;cg10502324;cg17869789	KRR1;PHLDA1
chr1	46939866	46940516	651	*	5	0.00152679	1.86474e-05	0.00472659	6.24474e-06	-2.93293	-1.73753	cg00346985;cg02042310;cg16273620;cg21692450;cg25019343	DMBX1;FAAH
chr15	66794527	66795737	1211	*	5	0.00152679	3.79572e-05	0.00389335	2.4692e-05	2.4749	1.6019	cg00090787;cg11374733;cg12660445;cg17352276;cg18091264	SNAPC5;ZWILCH
chr19	44793946	44794568	623	*	3	0.00155948	0.00127048	6.41492e-06	1.71211e-05	-4.07527	-1.73876	cg10772868;cg17852856;cg22949115	ZNF235;ZNF233
chr9	970297	970882	586	*	5	0.00156073	0.00373105	9.71003e-06	4.70898e-05	-3.96038	-1.373	cg00200734;cg06252564;cg10228390;cg13434411;cg14504259	DMRT3;DMRT1
chr22	32599511	32601654	2144	*	11	0.00157271	1.80314e-09	0.0142791	1.29494e-08	0.673313	0.503219	cg01124132;cg01840965;cg02347904;cg05019187;cg06647818;cg12906381;cg13405775;cg22404498;cg25125450;cg26494441;cg27308932	RFPL2
chr2	113819714	113820598	885	*	6	0.0016021	1.63132e-05	0.00100817	8.46535e-06	-3.08703	-1.42649	cg02762153;cg14128915;cg19050351;cg20972969;cg24483411;cg25248029	IL1F10;IL36RN
chr2	27664918	27666036	1119	*	11	0.00160818	1.17137e-07	0.00363032	2.07655e-06	-2.75215	-0.791831	cg04845466;cg11618577;cg12000995;cg12648201;cg13211152;cg17158414;cg20102877;cg21248554;cg24768116;cg26034919;cg26350635	KRTCAP3
chr2	225434838	225435435	598	*	4	0.00161091	4.17166e-05	7.24516e-05	1.07791e-05	2.58033	1.45165	cg01474011;cg02658239;cg18637746;cg19305527	FAM124B;CUL3
chr10	70816008	70816700	693	*	2	0.00161091	2.91787e-05	2.59195e-05	1.34866e-05	2.71162	2.24636	cg09713981;cg24417845	SRGN;KIAA1279
chr12	132689907	132690782	876	*	12	0.00161091	0.000153216	0.01034	5.14076e-05	1.15273	0.351279	cg01382049;cg01658960;cg06343669;cg08802983;cg08957127;cg09879122;cg14591001;cg15128141;cg19598571;cg21759570;cg24387367;cg27483007	GALNT9
chr2	61691692	61692396	705	*	2	0.00162457	9.62285e-05	2.03109e-05	2.272e-05	2.05483	1.54384	cg11590578;cg12142328	USP34;AHSA2
chr7	1022098	1023156	1059	*	12	0.00162465	1.46377e-06	0.00651369	3.34869e-06	-2.54425	-0.99407	cg03322234;cg04141948;cg06145435;cg06783955;cg09414673;cg15914863;cg16182351;cg17954243;cg20646556;cg21077578;cg22025233;cg25428297	CYP2W1
chr19	10218184	10218999	816	*	5	0.00162661	4.34971e-06	0.000509434	9.05651e-06	2.80581	1.70166	cg01323993;cg01507330;cg15308056;cg20969543;cg25508633	P2RY11
chr8	101315424	101316253	830	*	9	0.00165111	7.10685e-05	0.00340547	2.17653e-05	2.92005	1.4167	cg01316909;cg01596292;cg05864360;cg07594831;cg12962265;cg13675051;cg15748637;cg24013599;cg25516633	RNF19A
chr5	138782852	138783562	711	*	5	0.0016615	1.34079e-05	0.00420678	8.65029e-06	1.8831	1.33626	cg03942839;cg04369211;cg04553173;cg04717258;cg16777775	DNAJC18;ECSCR
chr10	120935712	120936341	630	*	2	0.00166438	5.18129e-05	4.84204e-05	2.64056e-05	2.48989	2.30787	cg07189782;cg11318571	SFXN4;PRDX3
chr22	39485267	39486700	1434	*	5	0.00167218	3.24351e-08	0.00121575	2.25645e-07	4.58914	2.39966	cg00237625;cg04100284;cg11388976;cg17067590;cg24572003	APOBEC3H;APOBEC3G
chr1	156073485	156074182	698	*	3	0.00167279	3.06645e-06	0.00073685	6.22668e-06	2.04489	1.73034	cg12593793;cg21575225;cg22976567	MEX3A;LMNA
chr5	133913975	133914676	702	*	5	0.00168169	0.000245141	3.93669e-05	3.88713e-05	-4.44863	-1.64174	cg01053196;cg07525804;cg09006113;cg13646941;cg20552427	JADE2;SAR1B
chr8	37739585	37741280	1696	*	3	0.00170257	2.67735e-08	5.25059e-05	5.0655e-08	3.04522	2.0059	cg03363425;cg12130067;cg25117102	BRF2;RAB11FIP1
chr16	1493859	1495363	1505	*	13	0.00172276	5.68378e-05	0.00260744	2.81508e-05	-4.019	-0.697233	cg00400259;cg00600033;cg02062418;cg04837170;cg08032483;cg09988528;cg10265503;cg10681552;cg17487409;cg20100620;cg22171016;cg24070867;cg24764861	CCDC154
chr17	3433157	3433970	814	*	5	0.00172703	5.49368e-07	0.00399604	3.34793e-06	-1.87674	-1.51067	cg07371504;cg11103049;cg14487805;cg21465150;cg24935810	TRPV3;ASPA
chr13	27705648	27706214	567	*	3	0.00174911	0.000120405	0.000267448	6.61234e-06	2.40363	1.63694	cg01953399;cg14965398;cg17138880	GPR12;USP12
chr16	1829472	1830075	604	*	2	0.00174911	8.13208e-06	8.55823e-05	9.84749e-06	-2.89331	-2.48556	cg02459936;cg17804109	NUBP2;SPSB3
chr12	121971790	121972602	813	*	3	0.00175582	3.77439e-06	0.00119269	7.64826e-06	3.2162	2.26331	cg08461425;cg12800105;cg14255337	KDM2B;RNF34
chr16	11058863	11059551	689	*	2	0.0017856	6.28171e-07	0.000188726	1.49626e-06	2.87415	2.62764	cg05951822;cg09345144	CLEC16A;SOCS1
chr16	72206241	72206863	623	*	6	0.00183683	0.0281126	0.000179804	6.80603e-05	3.26745	0.891965	cg00006090;cg03636048;cg11780785;cg14618292;cg15535313;cg27261446	PMFBP1
chr5	95615672	95616198	527	*	2	0.00184555	7.36e-06	5.28454e-05	7.61164e-06	2.17042	1.72054	cg16371214;cg27335585	ELL2;PCSK1
chr10	71176501	71177414	914	*	12	0.00185145	0.0101955	0.000268078	5.46026e-05	-3.97652	-1.00633	cg02303677;cg02684964;cg03701331;cg06008345;cg06548721;cg07785737;cg10279204;cg11086960;cg12788535;cg18675128;cg26866174;cg26984805	TACR2
chr3	15838474	15840275	1802	*	8	0.00185502	1.98636e-06	0.00157898	1.62079e-06	2.39716	1.00699	cg03251089;cg08562978;cg10217736;cg11998158;cg14999035;cg22424370;cg25112438;cg25572043	HACL1;ANKRD28
chr11	64622239	64623195	957	*	4	0.0018604	2.18471e-05	0.000335307	1.03642e-05	3.44623	1.18596	cg04948875;cg10410419;cg19598975;cg23881697	CDC42BPG;EHD1
chr5	176757514	176758413	900	*	5	0.0018604	0.000477897	0.000492741	2.65897e-05	-3.05712	-1.60231	cg03871251;cg04543273;cg11105358;cg23177839;cg26069374	MXD3;LMAN2
chr7	100142441	100143398	958	*	2	0.00186575	1.30533e-08	3.82084e-05	3.61734e-08	3.55202	3.51758	cg03431524;cg20697992	AGFG2;SAP25
chr8	67834312	67835853	1542	*	6	0.0018867	9.32892e-07	0.00547233	1.47679e-06	2.23445	1.54972	cg00060836;cg00640314;cg03884270;cg04147160;cg20188739;cg20217649	TCF24;MCMDC2
chr4	1727201	1728149	949	*	4	0.00190377	2.86388e-07	0.00457589	2.13262e-06	2.22125	1.7885	cg00668144;cg02036804;cg15467503;cg18815463	TMEM129;TACC3
chr5	79438069	79438459	391	*	3	0.00191145	5.41086e-07	0.00106036	2.07804e-06	2.22129	1.73417	cg07172701;cg08095929;cg19116601	THBS4;SERINC5
chr2	228326652	228327367	716	*	3	0.00191241	0.000222018	0.00015795	3.28173e-05	2.36046	1.40259	cg13357190;cg25898431;ch.2.228034896R	TM4SF20;AGFG1
chr1	43313732	43313820	89	*	2	0.00192339	5.43931e-06	9.25904e-05	7.4927e-06	3.55036	2.42629	cg02880390;cg08426081	ZNF691;SLC2A1
chr1	28470746	28471495	750	*	4	0.00192742	6.84202e-06	0.000266688	6.75596e-06	3.53821	1.76768	cg01516645;cg21069962;cg23310123;cg27614890	EYA3;PTAFR
chr11	20650115	20650667	553	*	2	0.00193014	1.22797e-06	0.000255171	2.84329e-06	-3.39272	-2.43909	cg15794568;cg19800069	NELL1;SLC6A5
chr20	62285239	62287001	1763	*	5	0.00194484	3.47786e-08	0.00242223	3.28601e-07	-2.81466	-2.0971	cg04013159;cg06721502;cg08291098;cg14862171;cg18346693	RTEL1-TNFRSF6B;RTEL1;STMN3
chr19	1051079	1051160	82	*	3	0.00194835	3.29301e-05	1.12087e-05	6.05652e-06	-4.78078	-1.67774	cg00874873;cg10406526;cg12064401	HMHA1;ABCA7
chr20	58712060	58712100	41	*	2	0.00195289	5.09439e-06	7.3785e-05	6.59316e-06	2.66153	2.35594	cg05045228;cg18988219	CDH26
chr2	192516214	192516266	53	*	2	0.00197398	1.85279e-06	6.90767e-05	2.95722e-06	3.0018	2.38662	cg04395857;cg18763341	NABP1;MYO1B
chr9	134545318	134546313	996	*	4	0.00202525	2.40207e-07	0.00289255	1.43074e-06	3.41496	2.63012	cg02140136;cg06160239;cg13061317;cg23961389	UCK1;RAPGEF1
chr6	33770212	33772366	2155	*	11	0.00204669	2.80305e-07	0.00354238	3.78314e-07	-2.16138	-1.00785	cg01493563;cg03565281;cg07349136;cg08332212;cg09382809;cg09873283;cg10974479;cg12382290;cg20226764;cg23840127;cg24261825	MLN
chr11	72523885	72524028	144	*	2	0.00204669	4.60063e-06	0.000127498	7.29152e-06	2.54596	1.91684	cg06285727;cg26341457	ATG16L2
chr12	86229804	86230825	1022	*	8	0.00207465	7.78452e-05	0.0129518	2.09763e-05	1.18049	0.467495	cg00310523;cg02569458;cg06740227;cg08358620;cg10199490;cg19622623;cg25456477;cg27035734	RASSF9
chr1	167408509	167409198	690	*	8	0.00208571	0.000517816	0.00591265	4.67642e-05	-2.11463	-1.08125	cg01396157;cg02648847;cg06900257;cg11958495;cg12184421;cg12389252;cg12446199;cg21161394	CD247;POU2F1
chr12	29317902	29318120	219	*	2	0.00210067	0.00152584	2.35713e-06	1.24166e-05	1.72206	0.966972	cg26710864;cg27325579	FAR2;ERGIC2
chr13	27927089	27927676	588	*	3	0.00211476	1.87805e-05	0.000414492	1.13961e-05	2.01179	1.51174	cg12191086;cg14339466;cg15030584	GTF3A;RASL11A
chr21	36089405	36089941	537	*	2	0.00216859	1.57335e-05	4.49875e-05	1.19878e-05	2.79001	1.89981	cg05381256;cg13730618	CLIC6;RUNX1
chr19	33726655	33727625	971	*	5	0.0021779	3.15494e-06	0.0021704	8.25118e-06	4.2458	1.65706	cg00479463;cg02335460;cg08365609;cg18329753;cg27586885	SLC7A10;CEBPA
chr4	72204603	72205104	502	*	3	0.00218111	0.000812842	9.0065e-05	7.88317e-06	2.04022	1.07952	cg05465481;cg11209631;cg19850370	SLC4A4;GC
chr19	17515486	17517762	2277	*	13	0.00220466	1.43871e-08	0.00696277	6.29473e-08	1.61417	0.943304	cg01254505;cg01329005;cg01553433;cg02608002;cg07362849;cg09993699;cg11558551;cg12090003;cg16363586;cg16415863;cg18174005;cg20318143;cg22337964	BST2
chr4	13538730	13539598	869	*	10	0.00221169	0.000110105	0.000291195	1.63414e-05	-3.68107	-0.58916	cg01106926;cg06346388;cg07628428;cg13842240;cg16297011;cg18083114;cg18609078;cg18629151;cg21581745;cg27488824	RAB28;NKX3-2
chr6	30859176	30860529	1354	*	15	0.0022412	1.03231e-06	0.022725	2.84639e-06	-1.98699	-0.884784	cg01386080;cg02376496;cg06200824;cg07912416;cg07979747;cg09810078;cg15720085;cg17176005;cg17879299;cg19148201;cg20335906;cg24517175;cg24790028;cg27237814;cg27593250	GTF2H4;DDR1
chr10	4075946	4076396	451	*	2	0.00227872	0.0377069	1.1365e-05	7.22281e-05	5.24427	2.63843	cg06309629;cg13347761	AKR1E2;KLF6
chr3	15835938	15836174	237	*	2	0.00230217	3.07428e-06	7.78478e-05	4.56458e-06	2.02507	1.66654	cg01543570;cg01951916	HACL1;ANKRD28
chr22	43089529	43091753	2225	*	17	0.0023295	3.59438e-07	0.00167651	4.88323e-08	-3.80929	-1.20272	cg01091698;cg01337197;cg02145774;cg06381725;cg06705064;cg07229891;cg07893159;cg12937460;cg14612624;cg16664062;cg17519011;cg19742138;cg24364568;cg24517296;cg25657413;cg25921986;cg26158235	A4GALT
chr3	49908706	49909109	404	*	3	0.00234883	7.4473e-05	5.66024e-05	2.82383e-05	-4.24219	-2.18102	cg12874035;cg15006453;cg23983607	CAMKV
chr1	212840573	212841294	722	*	4	0.0023507	0.000179286	0.00215479	3.25075e-05	4.48893	2.44286	cg17576558;cg17963549;cg21713048;cg24486958	BATF3;FAM71A
chr6	28979210	28979498	289	*	10	0.00237842	2.38827e-05	0.00755818	4.96954e-06	0.931834	0.479484	cg04445772;cg06897264;cg08136813;cg08789053;cg11314471;cg21107549;cg22142122;cg22937695;cg25255293;cg25579583	ZNF311;OR2W1
chr14	22917452	22918953	1502	*	6	0.00238633	0.000247592	0.000808196	5.67287e-06	1.80094	0.975837	cg10193711;cg13273209;cg13716585;cg21005774;cg22777932;cg23664499	DAD1;OR4E2
chr12	113916338	113917133	796	*	7	0.00241553	2.36041e-05	0.00323764	2.53899e-05	-2.656	-1.03074	cg02347527;cg08223241;cg09338032;cg09887059;cg13879457;cg21718267;cg23358933	LHX5;RBM19
chr2	96991753	96992044	292	*	4	0.00242379	4.44377e-06	0.00329913	1.12828e-05	3.19869	2.05732	cg05722266;cg06739059;cg15146125;cg24351076	ITPRIPL1
chr5	421317	422275	959	*	5	0.00247858	7.2856e-06	0.00453941	1.23965e-05	1.67266	0.0251555	cg00976097;cg14684960;cg16189952;cg22816059;cg26076054	C5orf55;AHRR
chr6	33547969	33548425	457	*	8	0.00250109	0.000374725	0.000881692	4.9696e-05	1.41965	0.716307	cg00700324;cg01143145;cg07679836;cg12453485;cg14666892;cg15659995;cg20973129;cg24505687	GGNBP1;BAK1
chr1	160768549	160769081	533	*	3	0.00251976	3.16369e-06	0.000198506	5.02125e-06	-4.48931	-2.85474	cg05138397;cg07106927;cg13040357	LY9;CD244
chr3	136753955	136754457	503	*	3	0.00252447	0.00369007	3.49609e-06	2.44394e-05	-4.50205	-1.98961	cg00968382;cg17508291;cg18003997	SOX14;IL20RB
chr3	46152446	46152765	320	*	2	0.00252619	4.67263e-05	1.31008e-05	1.19848e-05	3.86358	2.29097	cg03879629;cg18368431	XCR1;CCR1
chr6	159462137	159462964	828	*	2	0.00252801	0.000627523	0.00015489	0.000202386	3.27814	1.99793	cg24718382;cg27084622	RSPH3;TAGAP
chr11	71259881	71260323	443	*	2	0.00258725	0.00606914	6.02934e-05	0.000241453	-4.51284	-2.3468	cg03678939;cg04790154	KRTAP5-9
chr15	89892257	89892276	20	*	2	0.00259541	1.78252e-06	0.000279603	4.00514e-06	2.96526	2.91528	cg12602727;cg23379818	POLG;RHCG
chr14	76035306	76035419	114	*	2	0.00259626	3.65411e-06	5.47334e-05	4.62409e-06	3.31435	2.4958	cg22364165;cg24141280	FLVCR2;BATF
chr6	32819858	32820421	564	*	11	0.00260326	0.000719632	0.00230954	6.40681e-05	2.72927	0.890678	cg01673307;cg02181920;cg04773990;cg06473288;cg08818207;cg10666909;cg24111025;cg24154161;cg25042789;cg26033526;cg26234900	PSMB9;TAP1
chr5	156534158	156534399	242	*	4	0.00260988	1.56956e-06	0.00107587	4.67341e-06	2.17816	1.7035	cg11917140;cg13835843;cg17101560;cg26748224	HAVCR1;HAVCR2
chr21	40759534	40760258	725	*	7	0.00263064	9.47051e-08	0.0174784	2.13656e-06	0.769935	0.563405	cg04378774;cg05627733;cg15977137;cg19684207;cg19761502;cg21736411;cg27119318	WRB;LCA5L
chr4	6426056	6427005	950	*	2	0.00263718	1.47374e-06	4.24012e-05	2.12354e-06	-2.73244	-2.00038	cg09330123;cg14721232	MAN2B2;PPP2R2C
chr8	81478172	81478334	163	*	3	0.00265492	3.70232e-06	0.000190636	4.61577e-06	2.47996	1.6774	cg03521774;cg11785425;cg21340500	ZBTB10;ZNF704
chr5	180466363	180467519	1157	*	9	0.00265492	2.58233e-05	0.00771681	1.12719e-05	-1.62619	-0.671619	cg01882933;cg04903465;cg05886367;cg08484265;cg10790229;cg12916671;cg14744541;cg15516226;cg26265835	BTNL9
chr15	65904714	65905093	380	*	3	0.0027086	1.3481e-05	0.000902832	1.30767e-05	3.21397	2.24306	cg08305460;cg09075170;cg15988632	VWA9
chr10	50397545	50398546	1002	*	5	0.00271127	5.71396e-06	0.0020003	1.17831e-05	1.90699	0.939418	cg01374954;cg06833233;cg12061608;cg13298825;cg25805482	C10orf128
chr4	184961220	184961374	155	*	3	0.00272105	7.9055e-07	0.00197435	3.39778e-06	0.777608	0.766604	cg06669374;cg08474478;cg19764006	STOX2;ENPP6
chr12	47788146	47788705	560	*	3	0.00273781	0.000962662	9.07048e-05	6.00769e-05	3.34286	1.71313	cg10909026;cg18053725;cg21649668	AMIGO2;RPAP3
chr14	105686521	105687774	1254	*	5	0.00274637	0.000137076	0.00147193	6.69718e-05	-2.86776	-1.60651	cg16566089;cg19151721;cg20425857;cg21884354;cg25436625	NUDT14;BTBD6
chr16	85019773	85020055	283	*	3	0.00274817	3.10037e-06	0.000467254	6.14189e-06	2.45038	2.05396	cg04462662;cg06074534;cg09938443	ZDHHC7;CRISPLD2
chr6	110678078	110679566	1489	*	7	0.00276438	5.13679e-05	0.0053545	1.28071e-05	0.98743	0.42341	cg10068034;cg10259748;cg20737185;cg22410478;cg23021340;cg24671760;cg25146017	METTL24
chr17	46987410	46988726	1317	*	4	0.00276677	0.000325496	0.000132993	2.78682e-06	3.30983	1.64943	cg04517546;cg06707578;cg07174177;cg13501395	UBE2Z;SNF8
chr6	159271784	159272251	468	*	2	0.00276788	0.00068914	2.03537e-05	5.41102e-05	3.38409	1.86643	cg04215245;cg25433259	EZR;RSPH3
chr1	182643158	182643987	830	*	5	0.00279086	0.00617071	0.00118289	0.000209826	-3.58086	-1.46	cg06894198;cg13739638;cg16127498;cg16349160;cg25939141	RGS8
chr18	77865873	77866350	478	*	4	0.00279507	0.00267314	1.22991e-05	9.87282e-05	2.50871	0.302353	cg04222725;cg06434775;cg14730616;cg26914205	ADNP2
chr3	195538675	195539463	789	*	13	0.00279564	4.33709e-06	0.00392359	1.25485e-05	-3.59577	-0.475658	cg03123551;cg05659262;cg07399928;cg08049923;cg08493265;cg10237854;cg10593292;cg13002712;cg15140981;cg15589427;cg19983801;cg21549260;cg23280655	MUC4
chr21	43809237	43809848	612	*	8	0.0027958	2.70143e-07	0.0136419	2.12356e-06	-1.84541	-1.09139	cg01513441;cg04537185;cg05988523;cg07374224;cg18656873;cg19408180;cg25385366;cg25992321	TFF1;TMPRSS3
chr11	19540879	19541694	816	*	4	0.0027958	2.19528e-06	0.0006441	2.61809e-06	-3.37357	-1.99548	cg02247405;cg11823619;cg24391636;cg24467428	E2F8;NAV2
chr7	137619909	137621009	1101	*	3	0.00282042	1.67574e-06	0.00126854	6.06563e-06	1.67723	1.34716	cg05811904;cg07694984;cg17022845	DGKI;CREB3L2
chr22	30960857	30961396	540	*	5	0.00282742	4.95864e-06	0.00224004	7.93783e-06	-4.16938	-1.982	cg02213754;cg04030848;cg04716360;cg09022808;cg17013166	GAL3ST1
chr6	83774858	83775943	1086	*	14	0.00285869	0.000212413	0.0047182	1.09669e-05	-6.05057	-0.317167	cg01359246;cg01745629;cg02775846;cg05329785;cg06122000;cg07764171;cg12834428;cg13674558;cg18497098;cg19179973;cg22743261;cg23164678;cg24830314;cg25780068	DOPEY1;UBE3D
chr7	92533866	92534346	481	*	2	0.00285931	0.00359848	1.38455e-05	6.47649e-05	2.54333	1.33881	cg00704592;cg18263166	CDK6;SAMD9
chr11	68815449	68816067	619	*	5	0.00286139	5.9926e-06	0.00103619	9.02987e-06	-2.99276	-0.622857	cg22484980;cg22915154;cg23247191;cg25170956;cg26755111	TPCN2
chr17	45732671	45733315	645	*	4	0.00288051	0.000300016	0.00261005	1.84031e-05	2.75929	1.65983	cg10800198;cg17478679;cg19650738;cg23403916	TBKBP1;KPNB1
chr20	37062621	37064504	1884	*	15	0.00288459	0.000221266	0.000518132	4.97243e-06	2.6323	0.0982002	cg00615913;cg01153946;cg03733992;cg06473773;cg09132763;cg15199754;cg16754665;cg17308044;cg18767003;cg19077271;cg19197795;cg23747525;cg24832710;cg27052582;cg27628552	RALGAPB;LBP
chr14	39639031	39640654	1624	*	15	0.00290119	0.00252832	0.000322663	1.1224e-05	-2.73607	-0.479979	cg02233890;cg04585992;cg04910692;cg10420398;cg11051393;cg11145044;cg12155768;cg12675800;cg14178837;cg16747861;cg19753337;cg19980148;cg20553470;cg22843395;cg23056252	PNN;TRAPPC6B
chr14	77842107	77842430	324	*	2	0.00290551	3.07164e-05	0.000508066	4.92041e-05	2.09034	1.77674	cg01661284;cg23487521	SAMD15;TMED8
chr14	72925867	72926359	493	*	4	0.00293148	1.52628e-05	7.69607e-05	8.58609e-06	-3.91574	-1.74226	cg01577850;cg10050157;cg12963168;cg23067995	DPF3;RGS6
chr11	3186977	3188016	1040	*	21	0.00293464	0.00237827	0.000212947	3.43535e-05	-4.41606	-1.03007	cg00488501;cg01309081;cg03361664;cg03617572;cg04184683;cg04976753;cg05982473;cg08124000;cg09330834;cg09729166;cg12348511;cg12491594;cg12537619;cg15718663;cg16712438;cg18897335;cg19181160;cg19563452;cg23910098;cg24226590;cg25487804	OSBPL5
chr2	220282914	220283739	826	*	8	0.00293621	2.06382e-06	0.00567372	6.32174e-06	-3.47508	-1.34362	cg01812045;cg03583111;cg13227481;cg15015639;cg18182399;cg20065463;cg23490796;cg24927800	DES
chr16	75290273	75290476	204	*	2	0.00294266	2.86733e-06	0.000590098	6.88208e-06	-2.66639	-1.65368	cg15816198;cg19455016	BCAR1;CTRB1
chr1	57285156	57285466	311	*	5	0.00294843	5.24635e-07	0.00762923	4.43355e-06	-2.07662	-1.52728	cg05374238;cg05866021;cg16347256;cg24496745;cg24690588	C1orf168
chr7	100844060	100844445	386	*	6	0.00296459	6.12731e-06	0.0110031	7.68517e-06	-2.08269	-1.40156	cg00159289;cg00836662;cg07425348;cg11007023;cg20682326;cg22854836	MOGAT3
chr2	191980241	191980337	97	*	2	0.00297958	3.55839e-06	0.0003365	7.54412e-06	2.51257	2.36882	cg11303634;cg24636814	STAT1;STAT4
chr3	50315384	50316909	1526	*	7	0.00299197	3.77459e-06	0.00378081	7.38828e-06	-4.26623	-1.25985	cg05919340;cg10468951;cg15448599;cg18084473;cg18343556;cg20359413;cg23903567	LSMEM2
chr21	46077190	46077731	542	*	8	0.00308057	2.33633e-07	0.0102457	3.50207e-06	2.21153	0.729889	cg02343008;cg03778138;cg04257752;cg10439737;cg14105637;cg14650226;cg15021280;cg16597157	KRTAP12-4;KRTAP12-3
chr2	112939562	112940409	848	*	3	0.00308664	3.21696e-06	0.000216938	5.36575e-06	-4.43507	-2.72211	cg01154505;cg07123511;cg20313969	FBLN7;ZC3H8
chr22	47521839	47522300	462	*	2	0.00310772	0.000115735	2.97885e-05	3.15082e-05	-5.31209	-3.27935	cg05398922;cg22367136	TBC1D22A
chr9	95815381	95815680	300	*	2	0.00312283	2.55307e-05	2.91979e-05	1.32372e-05	-3.97032	-2.52938	cg17045268;cg17919849	SUSD3;FGD3
chr22	42229983	42230899	917	*	4	0.00314253	2.03261e-05	0.00280553	6.19856e-05	-2.08664	-1.40205	cg09978077;cg12403973;cg15128785;cg16000331	SREBF2;SHISA8
chr1	39657910	39658128	219	*	2	0.00314826	2.52887e-06	0.000387683	5.76132e-06	2.51555	1.91968	cg08644489;cg10316899	BMP8A;MACF1
chr1	150577127	150577422	296	*	3	0.00315124	1.01508e-06	0.00219449	4.46231e-06	1.77064	1.63755	cg04084260;cg14814234;cg22421019	MCL1;ENSA
chr6	30043492	30044259	768	*	11	0.00315517	6.45401e-06	0.0242317	1.31797e-05	-2.3795	-0.987053	cg01692379;cg03782043;cg04467589;cg06180152;cg09530011;cg11724134;cg11963660;cg12521832;cg13169221;cg22325294;cg26014796	RNF39
chr4	153602251	153602714	464	*	2	0.00317276	0.0177212	9.90654e-05	0.000451728	2.32803	1.09675	cg03256850;cg11844042	TMEM154
chr18	60848167	60848285	119	*	2	0.00319452	5.25722e-06	0.000338279	1.0519e-05	2.2836	2.03496	cg01100915;cg12696761	BCL2;PHLPP1
chr5	156642345	156644273	1929	*	5	0.00320153	1.83667e-09	0.00283193	2.91614e-08	2.88077	1.408	cg00234176;cg01133315;cg01428624;cg06559878;cg25934615	CYFIP2;ITK
chr3	73025772	73026486	715	*	2	0.0032022	7.52836e-06	0.000100967	9.86866e-06	1.93426	1.8523	cg04035088;cg24487151	PPP4R2;GXYLT2
chr4	154451068	154451356	289	*	2	0.0032543	2.94297e-06	0.000354272	6.47017e-06	2.04856	1.96215	cg02830749;cg05495804	TLR2;KIAA0922
chr12	120518315	120518739	425	*	2	0.00329373	8.09479e-05	4.68183e-05	3.36637e-05	-3.20154	-2.29539	cg06081039;cg24865377	RAB35;CCDC64
chr7	174687	174830	144	*	2	0.00330523	1.2253e-05	0.000256048	1.94521e-05	-3.40752	-2.70321	cg00995197;cg25782696	FAM20C
chr16	11199143	11199192	50	*	2	0.00332159	3.42177e-06	0.000151923	6.05008e-06	2.12474	1.79158	cg01246435;cg16504278	SOCS1;CLEC16A
chr1	172628020	172628514	495	*	3	0.00333961	1.17823e-06	0.00154141	4.54516e-06	3.05696	2.72638	cg06983746;cg10161121;cg15729230	FASLG
chr15	76129654	76129899	246	*	2	0.00333961	8.2692e-06	6.40342e-05	8.92641e-06	2.61547	1.87036	cg00687117;cg10937428	CSPG4;UBE2Q2
chr9	4662253	4663107	855	*	6	0.00334062	0.000293938	0.00321913	5.64671e-05	1.32561	0.8295	cg04630810;cg13696752;cg13763482;cg14519950;cg19441554;cg27204993	PPAPDC2
chr6	158447877	158448455	579	*	5	0.00336448	9.18257e-05	0.00160261	4.17647e-05	1.96084	0.758003	cg01892389;cg03467087;cg08918658;cg19236431;cg26701785	SYNJ2;SERAC1
chr11	3662967	3663777	811	*	12	0.00336657	0.000193646	0.0119806	0.000102663	1.46313	0.450683	cg01094564;cg06974175;cg07624600;cg11945839;cg12297221;cg17233491;cg17906744;cg20529489;cg20598333;cg20918128;cg23438841;cg27394946	ART1;ART5
chr7	129007565	129008407	843	*	9	0.00339537	7.18522e-06	0.00334501	2.10219e-05	1.83768	0.984205	cg00419298;cg02448222;cg09609665;cg11961845;cg15664152;cg17539479;cg17691428;cg17827670;cg22584802	STRIP2;AHCYL2
chr2	103053705	103054642	938	*	3	0.003412	4.16927e-07	0.000480205	1.33198e-06	2.03777	1.80705	cg03450719;cg12764170;cg22786770	SLC9A4;IL18RAP
chr17	38021072	38021651	580	*	3	0.003412	1.92109e-05	0.00187608	3.89921e-05	-2.84305	-1.57386	cg00716716;cg15348733;cg17586654	ZPBP2;IKZF3
chr13	99175715	99176701	987	*	6	0.00342794	0.000221545	0.000920836	4.34204e-05	3.27622	1.76508	cg00060796;cg03364444;cg12976667;cg15617059;cg21746094;cg24701178	STK24
chr11	60634374	60635029	656	*	5	0.003434	0.0526284	3.6955e-05	0.000117027	-5.26762	-1.58075	cg01385063;cg09445967;cg21741081;cg23816537;cg27124616	ZP1
chr13	49153267	49153478	212	*	2	0.00347962	5.35887e-06	0.000904751	1.28084e-05	2.32737	2.0762	cg19647096;cg22820257	CYSLTR2;RCBTB2
chr1	162530191	162530364	174	*	2	0.00347962	3.33901e-05	8.23913e-05	2.60033e-05	-2.15417	-1.56382	cg10198148;cg17084863	UAP1
chr15	39917220	39917409	190	*	3	0.00349403	2.931e-06	0.000957461	6.79897e-06	2.84067	1.81577	cg07307830;cg14051805;cg18055565	THBS1;GPR176
chr5	138610977	138611766	790	*	5	0.00349403	1.06944e-05	0.00261853	2.51549e-05	2.63778	1.32754	cg10439385;cg20786401;cg21197271;cg22711149;cg23205886	SIL1;MATR3
chr12	49688176	49689463	1288	*	7	0.00349962	0.000234066	0.00192756	5.97745e-05	-1.87165	-0.84078	cg07856470;cg09595479;cg14029489;cg16205352;cg16374999;cg22379213;cg24059075	TROAP;PRPH
chr1	36839270	36840368	1099	*	4	0.00355572	7.70543e-06	0.000372759	1.04447e-05	2.12166	1.49809	cg12777151;cg19412669;cg21364696;cg25722983	EVA1B;STK40
chr1	192776859	192777455	597	*	3	0.00356956	0.000666378	0.00252882	0.000185862	2.2461	1.38508	cg08401021;cg18150280;cg26227484	RGS2
chr11	11375741	11376360	620	*	4	0.00357117	0.000113362	2.19319e-05	2.36419e-05	-4.97366	-1.99308	cg04807025;cg07745905;cg11373594;cg23310143	CSNK2A3
chr20	37650491	37650634	144	*	2	0.00359479	2.65131e-06	0.000639377	6.48656e-06	2.29439	2.14825	cg13860688;cg21947565	DHX35
chr11	95991665	95992166	502	*	2	0.00359479	0.000433264	6.75356e-05	0.000100784	1.75638	0.680607	cg11253592;cg16753007	MTMR2;MAML2
chr5	180072405	180073780	1376	*	5	0.00365091	1.58469e-06	0.000971731	4.28166e-06	-3.48189	-2.02431	cg01040890;cg09050461;cg16397714;cg17016847;cg25935985	SCGB3A1;FLT4
chr17	42431627	42432488	862	*	6	0.00365327	1.24028e-06	0.00866023	8.30283e-06	-1.43002	-0.877823	cg05622422;cg09014329;cg17624802;cg19935040;cg22078805;cg23766254	FAM171A2;GRN
chr2	242702120	242702749	630	*	3	0.00365362	9.50304e-06	0.00129455	2.03862e-05	2.3355	1.98682	cg02426325;cg06022561;cg19040077	GAL3ST2;D2HGDH
chr1	231663886	231665086	1201	*	13	0.00365362	5.64032e-05	0.0120786	2.14691e-05	-1.89687	0.163782	cg00906976;cg04792727;cg09008891;cg10210571;cg11246731;cg14193765;cg16616325;cg18766882;cg23162821;cg24196814;cg25106148;cg25744181;cg26340700	TSNAX;TSNAX-DISC1
chr11	18748167	18748780	614	*	2	0.00365978	0.00019309	0.000223643	0.000128449	-2.99495	-2.42173	cg01522437;cg24659232	IGSF22
chr6	29894737	29895260	524	*	13	0.00369192	0.000204242	0.0277764	2.25767e-05	-1.12277	-0.200558	cg01336390;cg01499815;cg09746279;cg11010528;cg12998850;cg13056744;cg15411272;cg15671450;cg15931205;cg23681866;cg24838316;cg26121931;cg26268701	ZNRD1;HLA-G
chr14	69388953	69389428	476	*	3	0.0037451	3.10171e-05	0.00226921	5.28958e-05	-4.42545	-3.25374	cg00976623;cg02673873;cg20505457	ZFP36L1;ACTN1
chr1	76252650	76254508	1859	*	5	0.00375084	3.10574e-07	0.00118365	9.16171e-07	2.70063	1.37518	cg07774299;cg08702915;cg10980598;cg11767117;cg18376306	MSH4;RABGGTB
chr13	113759210	113760286	1077	*	8	0.00376352	3.59411e-06	0.0039249	7.54382e-06	-1.84245	-0.640418	cg01089602;cg03183004;cg08266168;cg20329620;cg20561968;cg21924767;cg23772843;cg24269657	F7
chr21	43657930	43658613	684	*	4	0.00376472	1.49317e-06	0.0041407	7.87277e-06	1.85001	1.637	cg00177237;cg08053787;cg17279138;cg20973598	ABCG1;TFF3
chr19	17487776	17488585	810	*	10	0.00376687	2.36424e-05	0.00697281	1.55581e-05	-4.50916	-1.35962	cg01662455;cg03138957;cg04709736;cg09166900;cg09904304;cg10178628;cg10709246;cg12186702;cg18102633;cg18302786	PLVAP
chr12	96617777	96618698	922	*	5	0.00377139	3.54541e-07	0.00776471	3.14793e-06	0.575587	0.481394	cg00418190;cg01927686;cg08546130;cg14575022;cg18756775	ELK3;CDK17
chr4	141477663	141477665	3	*	2	0.00378922	3.92883e-06	0.00019549	7.23622e-06	2.45906	2.30894	cg08276355;cg17864914	UCP1;ELMOD2
chr12	50276512	50276984	473	*	2	0.00381672	9.38023e-06	0.000162242	1.36936e-05	-3.87129	-2.9674	cg07795005;cg22522920	BCDIN3D;FAIM2
chr7	90338861	90339136	276	*	4	0.00382681	1.34409e-05	0.00334634	1.17507e-05	2.60841	0.857258	cg15798153;cg17575365;cg21743182;cg23810564	CDK14
chr1	212865230	212865540	311	*	4	0.00382681	0.000566123	0.00273206	1.93913e-05	3.51355	1.94699	cg03219362;cg07106543;cg09039914;cg17271029	BATF3;FAM71A
chr12	113811998	113812564	567	*	3	0.00382681	0.000389268	3.76662e-05	5.96024e-05	-3.71422	-2.13223	cg07816900;cg07946591;cg11185540	PLBD2;SDS
chr13	49323899	49323968	70	*	3	0.00386328	1.37433e-06	0.00316669	6.27294e-06	1.41869	1.32773	cg00892294;cg06291798;cg26391794	FNDC3A;CYSLTR2
chr14	73026288	73026920	633	*	4	0.00386486	0.0113678	8.02436e-06	0.000177595	-2.80702	-0.716411	cg00715698;cg05030405;cg10896868;cg24289054	DPF3;RGS6
chr6	119669112	119669372	261	*	4	0.00386695	0.00251829	0.000290461	2.0672e-05	-2.26315	-1.12198	cg02578070;cg03207915;cg08416875;cg19722656	FAM184A;MAN1A1
chr9	124503625	124504382	758	*	3	0.00387338	1.16603e-05	0.00030923	1.72809e-05	-3.29563	-0.905866	cg14122599;cg14383549;cg27159678	DAB2IP;TTLL11
chr3	4908643	4909489	847	*	3	0.00387727	3.64414e-06	0.00304331	1.43603e-05	1.7088	1.46462	cg16866179;cg21432062;cg26394916	BHLHE40;ITPR1
chr2	106885926	106887213	1288	*	6	0.00393508	5.77388e-06	0.00952911	1.10468e-05	0.646208	0.395693	cg00318621;cg04315227;cg05468156;cg15412446;cg16099169;cg23109721	UXS1;RGPD3
chr10	52267535	52268375	841	*	3	0.00394988	1.64371e-05	0.0011466	1.715e-05	2.34312	1.67157	cg01012478;cg02379317;cg06754496	ASAH2;SGMS1
chr2	209223656	209225183	1528	*	10	0.0039596	7.24007e-06	0.000512174	2.9218e-06	-3.25224	-0.920797	cg00281776;cg00335467;cg02045342;cg03189652;cg06130176;cg08623091;cg14566801;cg18559579;cg21732535;cg26301283	PTH2R;PIKFYVE
chr8	116575634	116575902	269	*	2	0.003964	4.60112e-06	0.000294887	9.11576e-06	1.69219	1.61368	cg09803494;cg27039118	TRPS1
chr11	65195995	65196696	702	*	5	0.0039899	1.93942e-05	0.00275903	2.42846e-05	1.66	1.2035	cg03249011;cg08248600;cg13119578;cg20889322;cg22843803	SCYL1;FRMD8
chr19	50000586	50001058	473	*	2	0.0039899	0.00324542	4.84737e-05	0.000172346	3.26431	1.4492	cg10384569;cg12528835	FCGRT;RPS11
chr2	240866924	240867544	621	*	3	0.003997	0.000589006	2.5128e-05	6.40154e-05	3.11208	1.3305	cg00248242;cg13208741;cg20598190	HDAC4;NDUFA10
chr1	31654355	31655009	655	*	5	0.00401797	5.87165e-07	0.00753981	5.5288e-06	0.847964	0.611349	cg08847173;cg11958060;cg18232347;cg24455649;cg25010788	PUM1;NKAIN1
chr11	76299682	76299819	138	*	2	0.00410459	3.24738e-05	1.84067e-05	1.19268e-05	2.58288	1.59411	cg10400081;cg17647271	LRRC32;C11orf30
chr4	120986943	120987409	467	*	2	0.00412842	2.78528e-05	0.000932537	5.35642e-05	1.91939	1.54918	cg18850554;cg27080119	PDE5A;MAD2L1
chr16	70461992	70462214	223	*	2	0.00414362	5.6661e-06	0.000430511	1.18099e-05	2.84596	2.64407	cg19360064;cg27429480	ST3GAL2;FUK
chr6	31370532	31371614	1083	*	24	0.00415878	0.00517324	0.0264499	0.000322207	-2.1898	-0.183577	cg00499399;cg01305327;cg02016545;cg02918101;cg03354376;cg03990811;cg05651282;cg07103722;cg08575621;cg09531436;cg10638439;cg10750989;cg11895727;cg11956825;cg13829635;cg14095637;cg14228840;cg14462939;cg16065270;cg17476405;cg18204091;cg26028810;cg26846810;cg26990733	MICB;HLA-B
chr2	235372794	235372868	75	*	3	0.00416679	0.00334196	0.000173325	1.70145e-05	2.59881	1.50486	cg04280772;cg12444284;cg22452899	ARL4C;SPP2
chr7	23387365	23387862	498	*	5	0.00417331	1.31212e-05	0.00657461	1.50265e-05	2.72143	1.64446	cg03240301;cg05096200;cg07060794;cg17209188;cg27302054	MALSU1;IGF2BP3
chr19	51225848	51226849	1002	*	8	0.00417331	5.60424e-06	0.0125335	1.80451e-05	-2.65075	-1.21442	cg08678044;cg10773601;cg13152535;cg16651537;cg20308817;cg21017235;cg24790297;cg25309343	CLEC11A
chr5	171711430	171711831	402	*	5	0.00418989	0.000201531	0.00223758	5.87246e-05	1.75196	-0.179451	cg00076645;cg16397620;cg19788015;cg23123540;cg27012574	UBTD2
chr14	73006142	73006767	626	*	3	0.00419775	9.91404e-06	0.000203815	6.6118e-06	-3.90399	-2.3787	cg12944258;cg17602257;cg20224723	DPF3;RGS6
chr2	204800890	204801510	621	*	5	0.00419932	2.39203e-05	0.000611595	2.2162e-05	1.52075	0.538114	cg05470393;cg15344028;cg18561976;cg20711129;cg21423458	ICOS
chr3	23631338	23632628	1291	*	3	0.00420427	0.000140162	0.00015268	6.2997e-05	1.86059	1.20673	cg00222455;cg01231125;cg13334304	UBE2E1;UBE2E2
chr20	42142005	42143502	1498	*	29	0.00423419	6.72932e-05	0.0231513	3.36358e-05	-4.79896	0.418811	cg01071811;cg01877937;cg02177317;cg02472486;cg02611863;cg04984575;cg06446163;cg07678583;cg08369943;cg08633313;cg09541000;cg10360552;cg11319028;cg12699433;cg14306330;cg15302378;cg15330298;cg15388309;cg16862791;cg17091610;cg18911945;cg20091959;cg20252111;cg20529070;cg22330467;cg22457903;cg22601123;cg23626798;cg24343973	SGK2;L3MBTL1
chr2	231067424	231068246	823	*	6	0.00423752	1.18649e-06	0.00160965	4.65708e-06	2.34285	1.59912	cg02011162;cg05408985;cg10096208;cg19764668;cg22577878;cg26857968	SLC16A14;SP110
chr11	115088647	115088907	261	*	4	0.00423752	5.91057e-06	0.000698443	9.83153e-06	3.61332	1.88088	cg01282147;cg11594811;cg13105228;cg16061656	CADM1;NXPE2
chr6	134757461	134757763	303	*	2	0.00425582	7.83302e-06	0.000446658	1.5659e-05	2.05667	1.89797	cg13502568;cg20427318	SGK1;ALDH8A1
chr20	44097716	44098987	1272	*	10	0.00431839	0.000746759	0.00767073	0.000110871	-1.82659	-0.759843	cg00325113;cg00700485;cg00980978;cg03641251;cg06385187;cg21963535;cg23740882;cg25799986;cg26086948;cg26348514	WFDC2
chr1	192608588	192609332	745	*	2	0.00436426	1.97946e-05	0.000112684	2.08185e-05	1.76166	1.40075	cg09978023;cg21089125	RGS2;RGS13
chr7	104771546	104771554	9	*	2	0.00437795	5.60723e-06	0.000945997	1.34235e-05	2.77139	2.64872	cg02437464;cg03935228	KMT2E;SRPK2
chr17	78084228	78085340	1113	*	3	0.00437795	9.55689e-06	0.00120904	2.49923e-05	-2.41529	-2.14106	cg16898549;cg26109455;cg26351916	GAA;EIF4A3
chr5	64372215	64372620	406	*	3	0.00442773	0.000206139	0.000432751	3.14171e-05	1.97922	1.19744	cg01280881;cg06761247;cg12815359	CWC27;ADAMTS6
chr1	1711069	1712021	953	*	9	0.00442773	0.0240043	0.00448342	8.01528e-05	2.03285	0.516102	cg00735586;cg04157786;cg05627004;cg11837076;cg14958032;cg17266431;cg18591364;cg19114248;cg23678594	NADK
chr2	183942801	183943938	1138	*	15	0.00444174	2.08364e-07	0.0265248	3.65074e-06	0.855795	0.470511	cg02551347;cg02561726;cg08641796;cg09632303;cg10499543;cg11601112;cg12484193;cg12925933;cg16653432;cg20443138;cg20721750;cg20988589;cg21364150;cg26744578;cg27029635	DUSP19
chr22	31001766	31002362	597	*	4	0.00447941	2.0475e-05	0.00298711	5.04067e-05	1.90378	1.18273	cg01541198;cg11874247;cg14086900;cg14213842	TCN2
chr14	103366987	103367858	872	*	6	0.00448944	7.42296e-05	0.0093404	2.4892e-05	-1.59364	-0.966811	cg03051577;cg10920224;cg14886849;cg15950273;cg19711268;cg24154132	AMN;TRAF3
chr16	81585232	81585660	429	*	3	0.00448944	0.00106542	3.01817e-05	6.93679e-05	2.47375	0.48559	cg04277753;cg14562331;cg22692894	PLCG2;CMIP
chr12	117109978	117110379	402	*	2	0.00449589	0.00069544	2.65471e-05	6.57141e-05	2.08781	1.47139	cg02114351;cg06040426	C12orf49;MAP1LC3B2
chr14	57264919	57266029	1111	*	6	0.00451702	0.0112702	0.000764659	0.000405701	-7.75633	-1.84673	cg12853633;cg18280830;cg18479593;cg18916060;cg25062778;cg27175093	OTX2;TMEM260
chr2	8453146	8453529	384	*	3	0.00452116	0.0194395	0.000221529	4.78773e-05	2.8999	1.54483	cg03882250;cg08676970;cg11358199	ID2
chr5	180646608	180646976	369	*	4	0.00457655	1.24485e-05	0.0047314	1.86297e-05	-1.54736	-1.0983	cg04662609;cg08383929;cg15946312;cg22670033	TRIM41
chr6	31506280	31508923	2644	*	22	0.00458466	1.34472e-09	0.0199324	7.24157e-09	1.50704	0.856379	cg03901549;cg04092777;cg04219977;cg04755523;cg05520988;cg05945401;cg08288345;cg08463024;cg09878914;cg09981533;cg11468089;cg11489251;cg15138819;cg15647614;cg20804756;cg21179831;cg24124954;cg24294399;cg24332685;cg24631162;cg26177760;cg26863842	DDX39B;MCCD1
chr3	188665930	188666540	611	*	4	0.00459015	0.000734759	0.000757739	7.24282e-05	2.83276	0.897806	cg16887774;cg24769398;cg25826841;cg26466145	TPRG1;LPP
chr5	95901697	95903026	1330	*	4	0.00459424	2.8637e-08	0.00107561	1.70351e-07	-2.18285	-0.34003	cg00940854;cg09880331;cg15049092;cg26456719	PCSK1;CAST
chr22	32771747	32772257	511	*	3	0.00460774	4.05201e-06	0.00216067	1.38128e-05	-2.63135	-2.42442	cg14414646;cg15791361;cg17092883	RFPL3;RTCB
chr8	116679763	116680394	632	*	7	0.00461576	0.000273301	0.00201346	0.000111793	-1.42572	-0.651791	cg03615269;cg04804736;cg05998283;cg06368590;cg12396523;cg16821992;cg25379763	TRPS1
chr16	75286601	75287019	419	*	3	0.00467703	0.0102942	0.000548558	9.17571e-05	-3.38728	-1.94493	cg05389731;cg08774694;cg25168273	BCAR1;CTRB1
chr3	193968161	193968886	726	*	3	0.00467723	0.000560869	0.000567103	0.00029058	-2.46053	-1.50557	cg05574195;cg06289278;cg18705881	CPN2;HES1
chr6	27106356	27107393	1038	*	7	0.00468673	0.00068518	0.00380975	2.43449e-05	2.1672	1.10553	cg02599464;cg12349884;cg13592721;cg16991515;cg21269897;cg21293728;cg21777095	HIST1H4I
chr17	75830718	75830800	83	*	2	0.00469354	5.43279e-06	0.000261196	1.01652e-05	2.3372	1.9121	cg11868461;cg20493497	TNRC6C;SEPT9
chr11	6425422	6426696	1275	*	8	0.00469546	3.44917e-06	0.0130295	1.34177e-05	-3.86589	-1.82385	cg02650122;cg03972931;cg06497574;cg09741474;cg19199146;cg21139291;cg23546873;cg27216937	APBB1;SMPD1
chr7	105447254	105447488	235	*	2	0.00470123	1.6553e-05	7.85721e-05	1.58376e-05	3.20117	2.25232	cg08154048;cg15947854	EFCAB10;ATXN7L1
chr16	86670948	86671546	599	*	4	0.00470757	3.46054e-06	0.00197675	5.05105e-06	-2.89926	-1.07409	cg01661956;cg16122778;cg20995534;cg23903593	FOXL1;FBXO31
chr17	7482456	7482986	531	*	6	0.00470995	6.9594e-07	0.0117222	6.91947e-06	1.99923	1.23874	cg03173141;cg05209483;cg15095917;cg18900669;cg21748789;cg21808406	MPDU1;CD68
chr13	20993965	20994634	670	*	5	0.00471541	0.00030695	7.68392e-05	4.11491e-05	2.69485	1.26754	cg04595004;cg11970797;cg16875122;cg22677755;cg24732049	GJB6;CRYL1
chr16	1060367	1061053	687	*	6	0.00472776	5.58497e-06	0.0136683	1.85245e-05	-1.25494	-0.914807	cg05970874;cg07091798;cg08273874;cg08521396;cg10140104;cg15246706	SSTR5;SOX8
chr8	103669337	103670106	770	*	4	0.00475825	1.92909e-06	0.00287405	7.584e-06	3.3933	1.65844	cg03219159;cg08693224;cg15398363;cg25338563	KLF10
chr8	11287161	11287657	497	*	2	0.00485012	5.78475e-05	0.000135482	4.68952e-05	-3.81074	-2.64917	cg03059247;cg16105891	FAM167A;SLC35G5
chr11	9710671	9711481	811	*	3	0.00488348	1.59457e-06	0.000381334	1.74266e-06	3.27647	2.42714	cg08025318;cg15415956;cg15933285	SWAP70;SBF2
chr16	89385611	89387225	1615	*	8	0.00490585	0.00166651	0.00123771	5.24098e-06	2.87268	1.03563	cg04335779;cg07511934;cg07708487;cg08888321;cg12869785;cg26546229;cg27247807;cg27602981	ZNF778;ANKRD11
chr4	141677235	141678312	1078	*	5	0.00491223	5.44244e-07	0.00774714	3.71579e-06	2.18128	0.939672	cg04256347;cg06685319;cg11843691;cg18968627;cg23172579	TBC1D9
chr13	99136580	99137243	664	*	2	0.00491223	0.00973947	0.000151448	0.000564519	3.89124	2.21702	cg09292545;cg19300307	RNF113B;STK24
chr8	20879876	20880673	798	*	5	0.00495507	1.00785e-05	0.00222634	1.73188e-05	-2.57677	-1.74802	cg01941618;cg02419123;cg11276860;cg21968153;cg26217286	LZTS1;GFRA2
chr8	9560613	9561069	457	*	2	0.00499507	3.45144e-06	0.000707321	8.33823e-06	2.14215	1.71777	cg09669949;cg12672071	MSRA;TNKS
chr17	59472320	59473124	805	*	3	0.00504014	9.48389e-05	0.000270437	7.51351e-05	-2.60682	-1.67492	cg08901558;cg13291611;cg14244013	TBX2
chr1	117046471	117047419	949	*	2	0.00505404	3.57746e-07	0.00013023	8.55764e-07	2.57882	2.02912	cg00389614;cg23086613	CD58;ATP1A1
chr16	31225350	31225357	8	*	2	0.00507267	1.70156e-05	0.000173942	2.20018e-05	-3.39844	-2.59842	cg07620544;cg27124512	TRIM72
chr12	25541364	25541565	202	*	2	0.00509072	8.91216e-06	0.00023737	1.47902e-05	2.77942	2.67191	cg08446539;cg12669088	KRAS;IFLTD1
chr10	3851722	3852447	726	*	2	0.00509072	0.000150734	0.000166826	9.52297e-05	2.13053	2.09621	cg00916310;cg07343861	KLF6
chr12	107167921	107169414	1494	*	14	0.00509072	0.012352	4.58438e-05	0.000490853	2.70487	0.285298	cg04916200;cg05510519;cg06109136;cg10462751;cg11800662;cg13729903;cg14881098;cg16037021;cg17161146;cg17623555;cg24053061;cg26211838;cg26979339;cg27173711	RIC8B
chr19	7711153	7711171	19	*	2	0.00511305	1.16541e-05	0.00117943	2.66045e-05	-1.50059	-1.26488	cg10494807;cg15576517	RETN;STXBP2
chr20	1307659	1307754	96	*	2	0.00515809	1.78544e-05	0.00019919	2.39253e-05	2.76994	2.22232	cg18836624;cg23301821	SDCBP2;SNPH
chr7	90032467	90033664	1198	*	14	0.00515809	0.0135764	0.00324806	0.000115748	1.45092	0.4601	cg02384115;cg02399449;cg04447862;cg05586376;cg06845991;cg09277219;cg10205852;cg10733099;cg11774314;cg13327952;cg13540288;cg18250212;cg18967846;cg23270617	CLDN12
chr12	6662193	6663049	857	*	4	0.00516961	0.000111365	0.000592763	2.70354e-05	3.39029	0.38833	cg00490859;cg12024104;cg13078671;cg18147605	IFFO1;GAPDH
chr21	46971482	46971551	70	*	2	0.00518784	5.90221e-06	0.00096035	1.40846e-05	1.69907	1.47862	cg02609480;cg06164636	PCBP3;SLC19A1
chr3	5058435	5058550	116	*	2	0.005188	6.47475e-06	0.000592928	1.41125e-05	2.52796	1.88962	cg10111977;cg12771971	ARL8B;BHLHE40
chr1	239882840	239883464	625	*	4	0.00523506	0.000165206	0.000313898	4.33641e-05	1.72198	0.75227	cg08710234;cg12298429;cg18853490;cg27546881	FMN2;CHRM3
chr11	556889	557803	915	*	6	0.00524892	0.000476312	0.00146962	0.00010167	-3.25804	-1.54197	cg01196161;cg09307689;cg09805989;cg16143330;cg18098722;cg19447818	RASSF7;C11orf35
chr2	98486046	98486185	140	*	2	0.00525585	8.66639e-06	0.00115568	2.03932e-05	3.32584	2.70372	cg12081267;cg15177103	TMEM131;ZAP70
chr18	47017166	47017829	664	*	4	0.00527019	3.7767e-05	0.00259078	8.76352e-05	2.42369	1.44763	cg00398268;cg01587818;cg05605377;cg09892332	C18orf32;RPL17-C18orf32
chr1	120173989	120174801	813	*	5	0.0053053	2.17771e-05	0.00193811	3.7577e-05	1.80087	0.777559	cg03601828;cg06814792;cg17501774;cg19496978;cg25216580	ZNF697;HSD3B1
chr11	71725245	71725590	346	*	4	0.0053053	2.14704e-05	0.00276348	3.77641e-05	-4.14418	-2.37351	cg13048008;cg15951498;cg19126169;cg20887442	LRTOMT;IL18BP
chr6	143888190	143888314	125	*	2	0.0053073	6.20671e-06	0.000368606	1.23309e-05	3.7632	2.96698	cg09433254;cg17055489	PHACTR2;FUCA2
chr13	111972854	111973143	290	*	9	0.00530801	0.0261384	0.000802557	6.15624e-05	1.39345	0.617586	cg04752989;cg15511286;cg16384137;cg16750741;cg16877615;cg17229388;cg21308062;cg22102391;cg26299239	TEX29
chr6	97730490	97731105	616	*	9	0.00530927	5.87261e-05	0.0151775	0.000169127	1.87417	0.596306	cg00472393;cg10518340;cg11182931;cg16511841;cg17774634;cg21877580;cg22566643;cg22682162;cg23858074	MMS22L
chr12	27614991	27615408	418	*	4	0.00533555	2.06302e-05	0.000216088	2.06457e-05	1.64902	1.37275	cg04100595;cg12143499;cg13928613;cg15001240	SMCO2
chr11	63919835	63920616	782	*	3	0.00533555	6.49828e-05	0.000330609	4.1968e-05	-3.37872	-1.84832	cg05422088;cg21126214;cg22073766	MACROD1;FLRT1
chr17	75260857	75260964	108	*	3	0.00536499	2.57378e-06	0.00212311	9.77884e-06	-1.65725	-1.26272	cg00473633;cg00488784;cg17611647	SEPT9;SEC14L1
chr10	97050357	97051613	1257	*	13	0.00537479	0.00212316	0.0027901	0.000192849	-2.00418	-0.366166	cg01089060;cg03178678;cg04629194;cg05599883;cg06542614;cg11908711;cg11911874;cg19960880;cg20362772;cg25098077;cg25968326;cg26528623;cg27423310	PDLIM1
chr5	121354929	121356177	1249	*	4	0.00538257	1.23355e-05	0.00252641	2.48707e-05	1.65836	0.677994	cg00362078;cg00477577;cg25402549;cg26970797	SRFBP1;LOX
chr2	111872995	111873850	856	*	4	0.00538469	2.55559e-05	0.00188412	1.83349e-05	1.99523	1.32325	cg05477667;cg12966876;cg13383689;cg16068779	BCL2L11;ACOXL
chr7	92439257	92439762	506	*	2	0.00539084	1.08749e-05	0.000311587	1.87324e-05	1.87754	1.53092	cg07198775;cg07473808	FAM133B;CDK6
chr17	28707212	28707461	250	*	3	0.0053961	5.61526e-06	0.00160237	1.76355e-05	2.22582	1.69053	cg01001792;cg18634409;cg23344321	GOSR1;CPD
chr3	99832772	99833293	522	*	3	0.0053961	0.000270391	0.000445336	7.98527e-05	2.11576	1.16517	cg04739149;cg19843713;cg23528247	FILIP1L
chr20	22567724	22568116	393	*	4	0.0053961	0.00741322	6.03981e-05	0.00013425	-2.20556	-1.09255	cg02195292;cg11868728;cg13463522;cg14451701	FOXA2
chr12	99478667	99479016	350	*	3	0.00539682	3.97514e-05	0.000194278	3.23607e-05	-2.81537	-1.11548	cg07973908;cg19301020;cg20306463	FAM71C;APAF1
chr3	46249795	46250518	724	*	5	0.00546422	9.08252e-05	0.00174595	9.03721e-05	2.10834	0.706693	cg07115110;cg10562340;cg11589536;cg12441928;cg13144783	CCR1
chr3	193587264	193587939	676	*	4	0.00546515	0.000523273	0.00235621	5.56801e-05	2.38526	0.167224	cg02822788;cg13323489;cg17025620;cg22525069	HES1;OPA1
chr19	13946770	13947646	877	*	10	0.00548106	2.36605e-05	0.00298535	6.6736e-05	3.14427	1.2787	cg02990289;cg05028773;cg06606386;cg07706375;cg08198483;cg11429044;cg16572540;cg17550784;cg19357865;cg20281375	NANOS3;ZSWIM4
chr10	130083707	130084471	765	*	5	0.0055393	7.66001e-06	0.00386111	3.33642e-05	-1.31916	-1.11827	cg00983482;cg05238276;cg09354484;cg11096063;cg14162432	MKI67
chr1	232940990	232941775	786	*	7	0.00557092	8.95783e-06	0.00103377	5.93554e-06	1.42061	0.469265	cg00951395;cg02191044;cg02903907;cg05460318;cg06935979;cg15542798;cg16430166	MAP10
chr19	1909668	1910258	591	*	3	0.00559972	5.59849e-06	0.000783805	7.95373e-06	-1.982	-0.733073	cg02807008;cg06174706;cg22602307	CSNK1G2;ADAT3
chr2	8422236	8423155	920	*	5	0.00562607	4.61981e-07	0.00818799	4.56356e-06	2.25361	1.56015	cg00594040;cg06588802;cg15757195;cg22834511;cg26012482	ID2
chr15	39886363	39886631	269	*	2	0.00564241	7.15481e-05	0.000135716	5.39067e-05	2.73769	0.640918	cg13375187;cg25012930	THBS1;GPR176
chr5	96294128	96294344	217	*	3	0.00564245	5.01372e-05	0.000314048	2.91512e-05	1.86036	1.1623	cg08175413;cg11247817;cg15589135	LNPEP;LIX1
chr17	20434545	20434670	126	*	2	0.00564863	5.55577e-06	0.000781623	1.29417e-05	0.930805	0.907316	cg06062763;cg18507343	LGALS9B;CDRT15L2
chr13	113000801	113001355	555	*	4	0.00564863	2.24757e-05	0.00368697	2.1023e-05	1.40386	0.887985	cg14116153;cg15875654;cg17939295;cg19170807	SPACA7;SOX1
chr6	30038720	30039801	1082	*	32	0.00564864	3.30172e-07	0.0694657	7.81135e-06	2.40473	0.616907	cg00947782;cg01286685;cg02188185;cg03293507;cg03343571;cg05827186;cg06249604;cg07382347;cg09093485;cg09279736;cg09533428;cg10930308;cg12633154;cg12736877;cg13185413;cg13401893;cg13918754;cg15877520;cg16078649;cg16582419;cg17322683;cg17968668;cg19046933;cg20249327;cg21175940;cg22184136;cg23592467;cg23712018;cg24103044;cg24330456;cg26730543;cg27363141	PPP1R11;RNF39
chr8	144965352	144965915	564	*	6	0.00570195	0.00011468	0.00422863	2.75418e-05	-1.81525	-1.09459	cg03441171;cg04169483;cg06242449;cg06447799;cg07530264;cg13883671	NRBP2;PLEC
chr10	3799642	3800461	820	*	3	0.0057065	2.37787e-06	0.00152705	8.47116e-06	3.52826	2.53131	cg13894134;cg14454186;cg16001591	PITRM1;KLF6
chr3	150477722	150478499	778	*	4	0.00573881	5.99406e-06	0.00373553	2.05517e-05	2.49863	1.46574	cg04293724;cg09526889;cg13590228;cg15765380	SIAH2;ENSG00000198843
chr6	119129883	119130102	220	*	2	0.00579799	9.16735e-05	2.8214e-05	2.69911e-05	1.80328	0.525937	cg13836140;cg26781511	CEP85L;ASF1A
chr12	11002071	11002609	539	*	5	0.00579799	2.29688e-05	0.00431774	3.31766e-05	1.48053	1.01903	cg07658646;cg13942826;cg23256579;cg23272369;cg27615582	PRR4
chr11	36615351	36616365	1015	*	13	0.00579799	4.63942e-05	0.00415127	7.21197e-05	1.64331	0.564798	cg01459311;cg03452168;cg10364182;cg11285428;cg11423758;cg11631775;cg12057318;cg15174075;cg17691334;cg20137312;cg20731798;cg24533757;cg26821327	C11orf74
chr19	4539943	4540782	840	*	7	0.00579799	0.001054	0.000252874	0.000100762	2.5478	1.38999	cg03882382;cg08837884;cg11502375;cg11829879;cg17272620;cg22375763;cg24926276	LRG1
chr11	68925191	68925444	254	*	3	0.00582656	1.30994e-05	0.000425324	1.85792e-05	-3.00779	-1.9508	cg07273992;cg13999051;cg20717344	CCND1;TPCN2
chr17	43921313	43922875	1563	*	15	0.00582915	0.015808	8.15495e-05	0.000192787	-4.71444	-0.936835	cg00911364;cg01893882;cg03723148;cg03882071;cg08568298;cg11434527;cg14321938;cg15072306;cg15218995;cg15679139;cg17612147;cg23452480;cg23907852;cg24515861;cg25973941	SPPL2C
chr11	120433032	120435978	2947	*	16	0.00590359	9.93608e-07	0.00537377	9.21825e-07	-3.81731	-0.768411	cg00978634;cg02316596;cg05882586;cg07081245;cg07976064;cg09221960;cg10514733;cg12124927;cg14703061;cg21893358;cg22084258;cg23142529;cg23629775;cg25376962;cg25427233;cg27517999	TBCEL;GRIK4
chr17	76354621	76355674	1054	*	7	0.00590359	1.93025e-06	0.0252657	1.87461e-05	1.41718	0.993573	cg10279487;cg10508317;cg11047325;cg13343932;cg18181703;cg19894975;cg27637521	SOCS3;TMEM235
chr12	125012308	125012405	98	*	2	0.00590359	4.29375e-05	7.2236e-05	2.87595e-05	-2.77279	-2.06554	cg06410888;cg06955420	NCOR2;SCARB1
chr17	42345478	42345773	296	*	6	0.00590409	5.4592e-05	0.00454625	2.37357e-05	-2.92386	-1.51913	cg01464761;cg03580247;cg03875157;cg16063416;cg23728471;cg24607642	SLC4A1
chr4	183728549	183729461	913	*	5	0.00590675	3.44425e-06	0.0119781	2.17096e-05	-0.955451	-0.749893	cg02525719;cg09197432;cg12524338;cg20639618;cg21538834	DCTD;TENM3
chr8	38615235	38615556	322	*	3	0.00592791	0.00144785	8.6338e-05	9.24043e-05	2.5691	1.68061	cg09137809;cg09560979;cg19695041	FGFR1;TACC1
chr19	36203512	36204551	1040	*	4	0.00592791	0.000386452	0.00370314	0.000218109	3.40402	1.93936	cg02493364;cg03068068;cg03739402;cg08539991	ENSG00000272333
chr19	56187475	56188459	985	*	5	0.00592791	0.00990677	1.9624e-05	0.000252559	2.70636	0.631613	cg00449482;cg14283480;cg18278790;cg19503826;cg24326021	EPN1
chr11	76849101	76850509	1409	*	7	0.00593789	3.18497e-05	0.00494961	1.08294e-05	-2.10681	-1.14564	cg03908908;cg07598171;cg10321236;cg15500478;cg15574049;cg15638292;cg23533513	MYO7A;GDPD4
chr12	50472046	50473716	1671	*	4	0.00594975	1.0183e-05	0.000115282	3.74554e-06	-3.9298	-2.57965	cg04274863;cg15646126;cg18942451;cg22328850	SMARCD1;ASIC1
chr12	53847021	53848281	1261	*	5	0.00595493	7.42064e-06	0.00265111	2.41908e-05	2.18599	1.61311	cg00045016;cg10287952;cg17047443;cg20251977;cg27408431	PCBP2;MAP3K12
chr17	79358945	79359904	960	*	12	0.00601943	0.000673527	0.00339279	4.5516e-05	-4.52739	-1.26616	cg01820107;cg01821275;cg10579121;cg14716926;cg15108279;cg17391876;cg17608585;cg19249097;cg21430752;cg21635787;cg24315639;cg27196326	TMEM105;ACTG1
chr17	25802282	25802477	196	*	2	0.00603124	6.40794e-06	0.000865636	1.49231e-05	3.4639	2.8807	cg14394837;cg27291904	LGALS9;KSR1
chr6	44125473	44126075	603	*	4	0.00603403	0.00778095	7.38742e-05	0.000105455	-4.80646	-0.812052	cg00197173;cg03333253;cg07527426;cg15611112	CAPN11
chr14	69443683	69445018	1336	*	7	0.00606824	0.000138405	0.00281769	4.85145e-05	2.83755	0.46461	cg04409064;cg04696407;cg08221175;cg09811006;cg13008629;cg25312873;cg26303870	ZFP36L1;ACTN1
chr2	242868249	242869319	1071	*	6	0.00607378	1.74549e-06	0.00934228	8.37918e-06	1.56655	1.17857	cg04437956;cg05714308;cg07204800;cg10397934;cg15120161;cg19152818	CXXC11
chr14	65689260	65689836	577	*	5	0.00608219	0.00441832	9.56814e-05	0.000145991	3.60581	1.14853	cg00047003;cg09578944;cg14548109;cg16925679;cg17381713	FUT8;MAX
chr10	3894712	3894968	257	*	2	0.00608587	6.57588e-06	0.00101696	1.56428e-05	1.90871	1.7068	cg00524374;cg01397786	AKR1E2;KLF6
chr9	130164588	130165218	631	*	3	0.00610297	0.000512477	0.000511637	0.000191187	-2.47233	-1.38905	cg06588683;cg14250560;cg23663984	ZNF79;SLC2A8
chr19	12111146	12111658	513	*	2	0.00610885	1.38713e-05	0.000339342	2.33136e-05	2.37657	2.01029	cg05490616;cg09256360	ZNF433;ZNF763
chr6	45979082	45979349	268	*	2	0.00611452	0.00163339	2.07104e-05	7.30631e-05	3.9482	1.82364	cg10585510;cg16474725	SUPT3H;CLIC5
chr1	206903783	206904553	771	*	5	0.00613473	7.85556e-06	0.00461881	1.28483e-05	-1.84009	-1.0837	cg02562222;cg06262043;cg12869809;cg16750106;cg19422787	IL10;MAPKAPK2
chr1	145715134	145715719	586	*	5	0.00617415	8.66568e-05	0.00106996	4.28736e-05	3.10114	1.51974	cg08614201;cg10798745;cg12832565;cg15892497;cg20975414	PDZK1;CD160
chr2	240230587	240231055	469	*	5	0.00618417	4.56447e-05	0.0029542	4.29216e-05	-2.62134	-1.22548	cg05171197;cg17356718;cg19449565;cg20298668;cg23197073	HDAC4;TWIST2
chr11	128603403	128603874	472	*	2	0.00618417	0.000306107	6.23599e-05	8.09851e-05	3.80641	1.59202	cg10687962;cg20374917	FLI1;KCNJ1
chr12	119213900	119214021	122	*	2	0.00619379	0.000142315	8.43084e-05	6.41951e-05	-3.14517	-2.17814	cg08228213;cg10019018	SRRM4;SUDS3
chr13	60717370	60718776	1407	*	5	0.00620296	0.000130705	0.00225036	5.18819e-05	-2.32895	-1.64762	cg09208929;cg10482427;cg21028604;cg22138573;cg26534223	DIAPH3
chr1	27324471	27324982	512	*	2	0.00621451	2.9885e-05	0.000220662	3.63344e-05	-3.59458	-2.0653	cg05116424;cg16986298	TRNP1;FAM46B
chr6	168684221	168685130	910	*	5	0.00624181	6.69731e-06	0.00462287	1.49436e-05	-5.48784	-2.54964	cg00367596;cg06251420;cg06638874;cg08062387;cg20940268	FRMD1;DACT2
chr2	1480944	1481097	154	*	2	0.00625768	1.37948e-05	0.00128594	3.13052e-05	1.41913	1.08161	cg14601038;cg14793137	TPO;PXDN
chr15	43621543	43622441	899	*	8	0.00627569	0.00036315	0.0186588	0.000224127	1.54998	0.446015	cg02155558;cg07250027;cg20114781;cg22771822;cg23971107;cg24911943;cg24955847;cg27252086	ADAL;LCMT2
chr6	170060563	170061104	542	*	5	0.00628538	0.00069329	0.00034046	4.78259e-05	1.60307	0.510229	cg09107364;cg19951766;cg24390732;cg25043633;cg26842306	THBS2;WDR27
chr19	55458730	55459477	748	*	8	0.00629051	0.00109826	0.00717887	7.37468e-05	-2.14331	-0.689363	cg01628819;cg01879460;cg05553677;cg07018647;cg08211199;cg14876043;cg18449187;cg27131908	NLRP2;NCR1
chr13	103445535	103446099	565	*	3	0.00629955	1.15962e-05	0.0019082	2.70364e-05	-3.0809	-0.982866	cg05466464;cg12054210;cg20050595	TEX30;KDELC1
chr9	30773132	30773533	402	*	3	0.00634399	0.0341304	8.63246e-06	0.000166322	-4.5259	-1.51038	cg02159303;cg16380846;cg25935164	NONE
chr7	38314191	38314337	147	*	3	0.0063931	3.55939e-06	0.0031987	1.36583e-05	1.10402	1.0275	cg04971811;cg17192537;cg24432244	STARD3NL;AMPH
chr1	227936265	227936806	542	*	2	0.00639816	0.00088282	9.03532e-05	0.000168524	1.49213	1.03636	cg11789838;ch.1.4459276R	PRSS38;JMJD4
chr15	90290549	90291141	593	*	2	0.00639816	0.000323768	0.000291448	0.000200997	-2.07471	-1.35451	cg04459939;cg14442177	MESP1;WDR93
chr6	25027496	25028080	585	*	6	0.00640979	4.04107e-06	0.00593082	1.21742e-05	3.16509	1.26996	cg04891708;cg06008435;cg06019763;cg06657721;cg11435441;cg24994319	LRRC16A;FAM65B
chr5	40478116	40478425	310	*	3	0.00643826	4.25928e-06	0.00306407	1.54467e-05	2.47137	2.07165	cg01965552;cg05770026;cg14324320	PTGER4
chr11	113102410	113103494	1085	*	4	0.00646972	6.87294e-05	0.00129932	6.8251e-05	-2.96018	-1.72838	cg00665226;cg09355905;cg14366426;cg24958229	TTC12;NCAM1
chr3	183734942	183735261	320	*	3	0.00646972	8.25211e-05	0.00121458	9.43649e-05	-1.24013	-0.744174	cg01324343;cg05044414;cg18381208	ABCC5
chr6	161694730	161695453	724	*	9	0.00648711	0.0123551	0.000764289	0.000190831	1.6498	0.522935	cg02031769;cg06638810;cg09810169;cg09854660;cg10904849;cg11697870;cg19488906;cg21408623;cg27627911	AGPAT4
chr7	87329407	87329718	312	*	2	0.00648762	0.00171725	2.04483e-05	7.34266e-05	-2.4375	-1.39165	cg06293745;cg22403253	ABCB4;ABCB1
chr1	40154614	40154993	380	*	2	0.00652024	3.9718e-05	0.000188974	4.19222e-05	-3.52312	-2.33141	cg00974095;cg15901364	NT5C1A;HPCAL4
chr8	41675502	41675568	67	*	2	0.0065218	0.00307922	7.98588e-06	3.97093e-05	-4.36604	-2.04299	cg21132564;cg23515822	NKX6-3;ANK1
chr2	129397288	129397751	464	*	3	0.00652569	0.00465491	3.78155e-05	9.30489e-05	-3.25012	-0.651841	cg00459500;cg06974672;cg14815129	HS6ST1
chr22	44420666	44422199	1534	*	11	0.00662882	2.87479e-07	0.0136204	4.58407e-07	2.62705	1.13998	cg02076260;cg05870113;cg07232749;cg10206388;cg11553066;cg11706366;cg16333874;cg19460508;cg19961409;cg22879863;cg25257766	PARVG;PARVB
chr11	62377934	62379159	1226	*	8	0.00664035	0.000102841	0.00460015	4.67757e-05	-3.23496	-0.153184	cg00684126;cg02828805;cg05098339;cg09729365;cg12616487;cg13271730;cg14263489;cg26653052	ROM1
chr19	51815281	51815658	378	*	4	0.00664682	3.26535e-06	0.00670858	1.72294e-05	-1.41319	-1.05884	cg05630016;cg09928766;cg16980637;cg18568930	IGLON5
chr14	70690287	70690704	418	*	7	0.00669093	3.85284e-07	0.0256144	8.37629e-06	-0.436745	-0.337232	cg03589715;cg04204356;cg08322580;cg21484985;cg23442650;cg23618713;cg26146732	SLC8A3;COX16
chr15	75018690	75020202	1513	*	17	0.00675552	4.82977e-06	0.034938	1.34795e-05	2.46594	0.609875	cg00213123;cg01919118;cg03797501;cg05549655;cg06581475;cg11924019;cg12101586;cg13570656;cg17852385;cg18092474;cg19889264;cg20004910;cg22549041;cg23727072;cg26516004;cg26704579;cg27051335	CYP1A1
chr6	140364611	140365271	661	*	2	0.00679527	1.60574e-05	0.000307826	2.54296e-05	3.09221	2.61242	cg13306815;cg15655599	CITED2
chr2	193256	194026	771	*	4	0.00679527	0.00198434	3.78338e-05	0.000115911	2.63242	0.846657	cg14384416;cg18408209;cg18672716;cg24565620	FAM110C;SH3YL1
chr6	143857318	143857813	496	*	6	0.00681943	0.00926861	0.00454968	0.000279375	2.35136	0.939181	cg00416243;cg06074597;cg06569176;cg13566851;cg16079802;cg21531380	PHACTR2;FUCA2
chr16	29936865	29938183	1319	*	11	0.00681966	0.0054651	0.00390231	0.000114557	-2.8731	-0.454662	cg01110846;cg01486387;cg02747254;cg03511487;cg04936325;cg05197560;cg05385567;cg08256260;cg08261158;cg17415239;cg27283913	KCTD13
chr1	109913739	109914235	497	*	2	0.00683552	0.00388876	5.18727e-05	0.00019112	4.59396	2.41405	cg09131339;cg18198556	MYBPHL;SORT1
chr14	60628545	60629192	648	*	2	0.00684101	2.74476e-06	0.000617412	6.66015e-06	2.71534	1.84751	cg06898279;cg20354474	DHRS7;PCNXL4
chr19	18942465	18943093	629	*	7	0.00686042	0.0140487	0.00138348	0.000190232	1.78969	0.638244	cg09498106;cg12292808;cg15253587;cg15433604;cg19334895;cg24939813;cg27647661	UPF1
chr10	45719751	45720134	384	*	5	0.00687768	4.1332e-05	0.00118197	3.76713e-05	-1.08268	-0.671798	cg01782066;cg04392266;cg17554636;cg20447730;cg23771956	C10orf25;OR13A1
chr1	40024971	40025761	791	*	5	0.00694974	2.33105e-05	0.00817916	4.44254e-05	1.25941	0.902218	cg10243676;cg11704876;cg15057250;cg15110848;cg22862450	PABPC4;BMP8A
chr3	111260756	111261303	548	*	8	0.00698124	0.000354987	0.00863552	1.55172e-05	1.96967	0.834041	cg04039397;cg05655806;cg07872987;cg09459339;cg11119596;cg12035123;cg14204731;cg16070135	CD96
chr19	39907551	39908303	753	*	2	0.00698124	8.13903e-05	0.000229102	7.44822e-05	-2.43212	-1.67847	cg06427718;cg07816171	PLEKHG2;RPS16
chr10	102498399	102499150	752	*	4	0.00703676	7.11569e-05	0.00101118	6.59214e-05	1.68595	-0.166021	cg09230996;cg12457238;cg24923509;cg27380429	PAX2;HIF1AN
chr19	10405083	10405226	144	*	2	0.00704573	5.67536e-05	0.00308558	0.000125381	-1.02427	-0.975428	cg03650189;cg15011409	ICAM5;ZGLP1
chr6	170595195	170596856	1662	*	5	0.00705232	9.48343e-06	0.000487192	7.75912e-06	-2.60818	-1.10492	cg00084338;cg06432036;cg07598357;cg13494348;cg27246129	DLL1;ERMARD
chr6	16713155	16714112	958	*	3	0.00709141	1.60458e-05	0.00189114	2.72072e-05	1.77219	1.4532	cg08771353;cg22274117;cg26579909	ATXN1;GMPR
chr2	113551357	113552033	677	*	2	0.00710822	4.23226e-06	0.000609611	9.77772e-06	1.66976	1.59354	cg09841889;cg14899252	IL1A;IL1B
chr5	66254395	66255020	626	*	7	0.00714362	0.000540442	0.00606784	0.00013228	2.39703	1.00762	cg06040990;cg08274405;cg10012517;cg12264517;cg14105271;cg14455887;cg24464915	CD180;MAST4
chr1	206782805	206783101	297	*	2	0.00715374	5.65098e-05	0.000473441	7.66372e-05	2.78488	1.93721	cg16680125;cg16714853	EIF2D;RASSF5
chr22	48959190	48959928	739	*	2	0.00715599	1.79808e-05	0.000395057	2.99395e-05	-3.11855	-2.94955	cg01616797;cg26098311	FAM19A5
chr10	122553014	122553700	687	*	3	0.00715831	7.59146e-06	0.00139148	2.14724e-05	-2.26519	-1.69166	cg06506288;cg18371836;cg27022566	WDR11;PPAPDC1A
chr19	13841688	13842577	890	*	7	0.00719073	0.17915	1.06705e-05	0.000359135	2.37224	0.634995	cg04244361;cg04693824;cg08040860;cg09506954;cg13373273;cg17750139;cg26184812	CCDC130
chr1	46929878	46930731	854	*	2	0.00720609	1.41352e-05	0.000214696	2.05578e-05	-3.68741	-2.9367	cg02155957;cg04244849	DMBX1;FAAH
chr16	78131862	78132249	388	*	3	0.0072316	0.00360872	4.9383e-05	0.000224815	2.18538	0.937594	cg00332659;cg13857601;cg19271013	WWOX
chr19	35782611	35783292	682	*	6	0.00723421	0.000300696	0.00157772	9.87552e-05	-4.26243	-1.53069	cg01349478;cg05055150;cg08585489;cg11587635;cg17469069;cg27017562	MAG
chr19	16830287	16830859	573	*	9	0.00724146	1.16715e-06	0.0299785	1.66373e-05	1.4664	1.01044	cg01649837;cg08260395;cg13208063;cg15845821;cg19344626;cg19784428;cg20249566;cg20398091;cg21035374	NWD1
chr11	35187825	35188437	613	*	3	0.00724146	0.000113952	0.000556787	0.000125263	3.8585	1.84902	cg04171808;cg11478974;cg14765731	CD44;SLC1A2
chr14	105779532	105780703	1172	*	11	0.00724146	0.00472674	0.0236952	0.000320584	-2.62342	-0.669997	cg00241281;cg00808648;cg03581459;cg09278107;cg10051299;cg11989683;cg14501119;cg16162970;cg18954339;cg25106461;cg27097962	PACS2
chr5	90628267	90628601	335	*	2	0.00731666	1.12362e-05	0.000651837	2.30686e-05	2.55189	0.874693	cg19770630;cg22635791	ARRDC3;GPR98
chr10	81955971	81956231	261	*	2	0.00731883	1.54997e-05	0.000426978	2.7171e-05	2.89814	2.49628	cg02711637;cg04329351	ANXA11;PLAC9
chr16	78812407	78812460	54	*	2	0.0073369	0.000106467	2.55141e-05	2.74869e-05	4.61026	3.01298	cg00656990;cg17708276	WWOX;MAF
chr9	137531767	137532320	554	*	2	0.00736824	0.000482289	0.000144641	0.000169849	-3.67597	-1.48801	cg08001920;cg25433380	COL5A1
chr3	4866695	4867340	646	*	2	0.00740668	0.00160689	0.000112381	0.000251161	2.14032	1.28211	cg21407899;cg26572459	BHLHE40;ITPR1
chr11	124294778	124295700	923	*	6	0.00744016	9.80451e-06	0.0085721	3.15029e-05	-3.1632	-1.95552	cg07387657;cg11874185;cg20151365;cg24174996;cg24653728;cg25729432	OR8B4
chr8	1105035	1106401	1367	*	9	0.00744917	1.26155e-05	0.00809676	4.0065e-05	-8.1946	-1.99878	cg01486219;cg03907855;cg05283646;cg07612991;cg10317283;cg11692435;cg15972125;cg16017521;cg19267776	TDRP;DLGAP2
chr3	170281935	170282058	124	*	2	0.00748134	8.46616e-06	0.00111128	1.98569e-05	2.59785	2.51638	cg01289541;cg05778322	SLC7A14;CLDN11
chr11	20181456	20182324	869	*	12	0.00752861	6.02782e-06	0.0141091	1.47527e-05	-1.935	-0.651477	cg02878244;cg03983645;cg06989930;cg08525845;cg10614045;cg11831238;cg13445796;cg16338768;cg16938805;cg17821375;cg18242712;cg18292664	DBX1
chr1	983260	984383	1124	*	6	0.00755729	0.00427519	0.00417018	0.000458787	-2.91659	-1.46255	cg02494066;cg02742603;cg08387293;cg09792712;cg15469001;cg18380070	RNF223;AGRN
chr12	66341719	66343282	1564	*	5	0.00758127	6.20654e-06	0.000623353	1.29119e-05	2.82914	1.26581	cg01582897;cg06889352;cg22551157;cg24268966;cg27340201	HMGA2;LLPH
chr1	60391699	60392933	1235	*	14	0.00758215	0.00070856	0.00751481	3.41216e-05	1.11868	0.462721	cg02814457;cg03009196;cg04996523;cg07430760;cg11540204;cg13132577;cg13799302;cg16667730;cg17760678;cg19365328;cg20690488;cg25336746;cg26815229;cg27061049	CYP2J2
chr3	98272064	98272602	539	*	2	0.00764859	6.94781e-06	0.00084888	1.59813e-05	1.40151	1.3943	cg04180924;cg19616007	GPR15;CPOX
chr20	21695334	21696467	1134	*	5	0.00765135	0.000127446	0.000945731	9.209e-06	-1.87997	-0.49692	cg08156066;cg10629004;cg12544951;cg17510278;cg19404433	PAX1;FOXA2
chr13	50996431	50996443	13	*	2	0.00765135	1.02895e-05	0.00118973	2.38619e-05	2.11322	1.84384	cg02055720;cg15303092	RNASEH2B;DLEU1
chr16	34377058	34377309	252	*	2	0.00765873	0.000668097	4.23011e-05	8.96252e-05	-1.76368	-1.20519	cg23857379;cg27394524	ENSG00000259680
chr12	3345390	3345821	432	*	2	0.00766525	0.00183904	7.4179e-05	0.00019716	-4.15709	-2.44753	cg11026609;cg26211060	PRMT8;TSPAN9
chr6	53913342	53913427	86	*	3	0.00766649	2.40041e-05	0.00153471	4.26681e-05	-2.50873	-1.90771	cg06386979;cg14878677;cg16187300	TINAG;MLIP
chr11	2481206	2482303	1098	*	16	0.00772661	3.84607e-05	0.00676126	3.41778e-05	-2.49926	-0.866941	cg03118430;cg03170016;cg03365111;cg03600094;cg06159548;cg07210454;cg16145209;cg17291157;cg17341170;cg23968213;cg25513073;cg25741120;cg25976755;cg26524638;cg26709929;cg27115973	KCNQ1;CDKN1C
chr7	100302535	100303735	1201	*	8	0.00772766	0.00957993	0.0011972	0.000534199	2.84123	0.386336	cg01778981;cg04604420;cg05340629;cg14227687;cg17963944;cg21719787;cg22710955;cg25251635	POP7
chr7	50628968	50630083	1116	*	6	0.00773922	9.3845e-06	0.00193869	1.12823e-05	-3.44682	-1.87497	cg02937158;cg03843951;cg12715421;cg13051970;cg24164005;cg27528351	FIGNL1;DDC
chr14	24845185	24845722	538	*	2	0.007777	2.00273e-05	0.000618533	3.68929e-05	-2.30809	-2.11877	cg03270836;cg10974463	NYNRIN;NFATC4
chr8	23268041	23268420	380	*	2	0.00779171	0.0002336	6.83293e-05	7.45971e-05	2.04179	1.62179	cg04346753;cg11041161	LOXL2;ENTPD4
chr17	3848324	3848829	506	*	3	0.00779171	0.000432017	0.000908942	0.000175439	-2.94906	-1.73801	cg10095954;cg19202479;cg25738176	P2RX1;ATP2A3
chr10	6190408	6191207	800	*	4	0.00783569	5.40623e-06	0.00576766	1.84965e-05	2.26421	1.87185	cg05265015;cg14890168;cg15238246;cg25111273	PFKFB3;RBM17
chr5	172260464	172261155	692	*	8	0.0078674	8.06997e-06	0.0153692	5.17801e-05	2.52014	0.841171	cg01560676;cg02855432;cg05274429;cg06911974;cg08475446;cg10602537;cg10996127;cg15947959	ERGIC1
chr16	16119200	16119418	219	*	2	0.00788751	1.50005e-05	0.000994021	3.21676e-05	2.65416	2.441	cg00413721;cg17407893	ABCC1;ABCC6
chr9	2160507	2160653	147	*	2	0.00789092	0.00102911	3.34726e-05	8.98292e-05	1.95034	1.15835	cg01026494;cg14303699	VLDLR;SMARCA2
chr16	57493495	57493576	82	*	2	0.00793877	0.0137759	1.14157e-05	6.75855e-05	-3.89553	-1.88903	cg02699703;cg17075729	POLR2C
chr6	33384380	33385344	965	*	13	0.0079696	0.0351393	0.00281043	0.0004858	3.09927	0.928489	cg00087728;cg01300096;cg02833140;cg03768479;cg05352838;cg09287933;cg11624225;cg11628859;cg14021478;cg15454110;cg20249230;cg23073451;cg23565821	SYNGAP1;CUTA
chr13	49147524	49147573	50	*	3	0.00797546	1.9646e-05	0.000508469	3.08371e-05	2.06903	1.56223	cg11408657;cg19162416;cg25989526	CYSLTR2;RCBTB2
chr2	88470873	88471674	802	*	5	0.00797546	0.000132598	0.00274798	0.000123465	-2.57149	-1.3771	cg00972338;cg04169830;cg10317387;cg11451997;cg18088092	THNSL2
chr2	220026245	220026911	667	*	5	0.00797546	8.5172e-05	0.00537878	0.000173234	-3.15315	-1.21186	cg07743559;cg08053523;cg14441506;cg21027791;cg22321511	NHEJ1
chr17	74519321	74519436	116	*	3	0.0079846	7.26617e-05	7.97756e-05	2.95294e-05	-1.36143	0.128175	cg02297747;cg09698065;cg16833452	RHBDF2;CYGB
chr7	48126643	48127251	609	*	3	0.00799347	0.000269391	0.00140585	0.000239823	1.87322	1.17707	cg02008113;cg09585466;cg26173946	UPP1
chr19	1101969	1102868	900	*	5	0.00802221	2.02064e-05	0.00542437	3.09987e-05	2.90865	1.52587	cg01840860;cg05349788;cg10732871;cg15274047;cg18506744	GPX4
chr11	30947328	30947686	359	*	2	0.00805071	3.39421e-05	0.000232144	4.06253e-05	-3.58189	-2.91585	cg20156353;cg21645437	MPPED2;DCDC1
chr13	114009512	114010199	688	*	8	0.00806779	2.53199e-06	0.0191602	1.98359e-05	-2.30269	-1.09537	cg02765366;cg03721967;cg04401646;cg07847895;cg14337300;cg15693736;cg22906898;cg23174392	GRTP1;LAMP1
chr1	198607548	198608383	836	*	5	0.00807575	3.06831e-06	0.00560976	1.22235e-05	1.98659	1.18196	cg03226454;cg13673094;cg19111613;cg21171615;cg25132230	PTPRC
chr5	132601937	132602073	137	*	2	0.00808381	1.15378e-05	0.00127917	2.67105e-05	-2.80745	-2.78976	cg21805866;cg23063370	HSPA4;FSTL4
chr16	3117771	3118215	445	*	4	0.00810176	0.000223387	0.00107732	9.39282e-05	4.09347	1.88793	cg04931656;cg08659421;cg16338736;cg24425191	IL32;ZSCAN10
chr5	1035824	1036709	886	*	5	0.00810222	9.90438e-05	0.000130494	5.67819e-05	-5.11152	-1.77798	cg05439047;cg08840616;cg09644836;cg10029670;cg11265041	NKD2;SLC12A7
chr10	27531705	27532245	541	*	3	0.00811945	0.00113586	0.00486056	0.00061996	0.359729	0.128555	cg14240646;cg23656959;cg26510160	ACBD5
chr9	79056558	79057230	673	*	3	0.00812333	0.000141597	0.000526424	2.7699e-05	3.31144	2.05818	cg03865418;cg06273398;cg08329501	GCNT1
chr5	134914923	134915922	1000	*	9	0.00813287	2.37918e-05	0.0208082	2.77663e-05	-2.5045	-0.947847	cg00037131;cg03859527;cg06293449;cg07516956;cg10179196;cg10493994;cg23510026;cg25011337;cg26648760	CXCL14
chr8	71060628	71060638	11	*	2	0.00813812	1.38949e-05	0.00151308	3.23225e-05	2.28102	2.10876	cg07101082;cg20699548	PRDM14;NCOA2
chr14	89925446	89925468	23	*	2	0.0081862	1.00838e-05	0.00101991	2.28684e-05	2.23445	1.92742	cg06719445;cg11471350	FOXN3;TTC8
chr15	55569254	55569970	717	*	3	0.0082045	3.39496e-06	0.00276285	1.29111e-05	2.22504	1.71356	cg02712036;cg15176942;cg16272728	PIGB;RAB27A
chr3	194090132	194091192	1061	*	8	0.00820968	3.2563e-06	0.0151853	3.22697e-05	1.00842	0.38461	cg02121427;cg02261771;cg13321259;cg13971680;cg14909960;cg18766468;cg26400693;cg26838900	LRRC15;GP5
chr5	404678	405774	1097	*	6	0.00821911	0.00117451	0.00138881	0.000398006	-3.33685	-1.23792	cg01141993;cg02385153;cg08491376;cg11557553;cg12207033;cg22937882	C5orf55;AHRR
chr1	228473704	228473933	230	*	4	0.00822996	9.76881e-05	0.000734302	3.87285e-05	-3.24473	-1.90547	cg03033447;cg11852843;cg13107669;cg20775370	OBSCN;TRIM11
chr6	117003718	117003752	35	*	2	0.00825676	1.85093e-05	0.00148686	4.15248e-05	1.4364	1.27872	cg06478995;cg23182003	KPNA5;FAM162B
chr2	197124443	197125372	930	*	4	0.00827268	9.45503e-07	0.00278929	4.0433e-06	1.91398	1.37351	cg01766963;cg22765299;cg24601404;cg25557612	STK17B;HECW2
chr19	43911682	43912492	811	*	4	0.00827268	1.05377e-05	0.00466078	3.28655e-05	-1.62582	-0.190845	cg00063987;cg07855456;cg21650510;cg24339194	TEX101;LYPD3
chr4	2747928	2748884	957	*	4	0.00827384	0.0101538	6.66701e-05	0.000395357	3.56422	1.36992	cg00596016;cg00741986;cg02786370;cg21715619	TNIP2;RNF4
chr9	130524573	130525059	487	*	10	0.00831598	0.000109195	0.000282109	4.17695e-05	6.43057	2.10394	cg02356631;cg02770133;cg05248885;cg06075261;cg07433955;cg08008131;cg10205767;cg13599613;cg14413165;cg26152622	TOR2A;SH2D3C
chr7	131581338	131582738	1401	*	7	0.00832053	4.86002e-06	0.000881911	6.69517e-06	-2.81051	-1.45251	cg04943066;cg06801922;cg07058958;cg11917168;cg22258115;cg22392876;cg26997176	PODXL;PLXNA4
chr12	14921748	14921977	230	*	3	0.00833194	5.61131e-05	0.000724665	4.7019e-05	2.20411	1.03837	cg05698540;cg11433727;cg25464674	GUCY2C;HIST4H4
chr14	104677240	104677741	502	*	2	0.00834704	0.00028613	0.000118682	0.000114725	-2.73182	-1.84397	cg07254227;cg21463078	C14orf144;KIF26A
chr9	123947445	123947702	258	*	2	0.00834847	2.83589e-05	0.00021488	3.46264e-05	2.63745	1.70758	cg12707553;cg13588346	RAB14;CNTRL
chr1	75045149	75046010	862	*	2	0.00837928	7.91016e-06	0.000407534	1.54596e-05	2.41925	0.645919	cg18302315;cg24432265	TYW3;LRRC53
chr16	84785063	84785543	481	*	2	0.00841165	0.000251604	0.000125034	0.000110106	1.49627	1.05982	cg12584778;cg15308565	CRISPLD2;USP10
chr3	10805672	10806370	699	*	10	0.00852549	0.000363534	0.00206866	0.000149517	-2.51537	-0.768544	cg00193283;cg06042395;cg11417259;cg14018079;cg16512192;cg17188574;cg19764594;cg22620414;cg22843684;cg26740639	ATP2B2;SLC6A11
chr3	64894275	64895105	831	*	2	0.00856168	1.30537e-05	0.000279923	2.1001e-05	2.2462	1.90706	cg05971592;cg10926971	ADAMTS9
chr19	38918129	38918253	125	*	5	0.00856964	1.59292e-05	0.00375058	2.71631e-05	2.42804	1.35764	cg09258455;cg11876705;cg13908589;cg18007970;cg24376214	RASGRP4
chr5	150683039	150683530	492	*	4	0.00861097	1.13221e-05	0.00805419	3.99178e-05	-2.57601	-1.90832	cg00109131;cg01678321;cg19322469;cg22445920	SLC36A3
chr10	32702584	32702863	280	*	2	0.00861097	3.64775e-05	0.000229967	4.26428e-05	3.25344	2.62981	cg17344353;cg18097707	EPC1;ITGB1
chr1	232726348	232726838	491	*	3	0.00861336	0.000625316	7.41351e-05	7.55463e-05	3.95818	1.82524	cg01488842;cg11023598;cg24680570	MAP10;SIPA1L2
chr20	3065343	3066014	672	*	9	0.00865381	9.83281e-05	0.00597456	5.18138e-05	-2.78539	-1.37483	cg02187522;cg04632887;cg05136169;cg15313891;cg16536918;cg23035419;cg23169111;cg24025566;cg25551168	AVP
chr3	194814554	194815572	1019	*	8	0.00870816	2.37051e-05	0.00127625	2.64311e-05	-3.14335	-1.4428	cg02504211;cg02519925;cg06796500;cg10638547;cg12085101;cg16687750;cg25518339;cg27134832	LSG1;XXYLT1
chr13	75877949	75878104	156	*	3	0.00877616	0.000806774	0.00104758	4.99924e-05	2.87509	1.50678	cg24308698;cg25547220;cg25939954	TBC1D4
chr8	117670184	117671124	941	*	3	0.0088004	0.00308527	0.000643362	6.76361e-05	2.03513	1.08125	cg07415863;cg10399701;cg11188750	TRPS1;EIF3H
chr19	38209770	38210939	1170	*	17	0.00882406	0.00198196	0.0188002	0.000104066	1.94558	0.581055	cg02108919;cg02570223;cg06064345;cg06296514;cg06606003;cg08760643;cg08792885;cg09088162;cg10786744;cg14776763;cg16046616;cg16210156;cg18276465;cg21354800;cg23333513;cg23504701;cg25563044	ENSG00000267552;ZNF607
chr2	20776435	20776830	396	*	3	0.00883127	1.32291e-05	0.00249361	3.27036e-05	3.03264	2.18015	cg00221794;cg17605007;cg23119026	HS1BP3;RHOB
chr22	26875404	26876075	672	*	11	0.00889015	0.0269304	0.00410148	0.000745043	2.01219	0.827865	cg00378029;cg05877528;cg06359375;cg11205006;cg13345299;cg20882194;cg21431832;cg21711214;cg27087377;cg27251814;cg27468704	SRRD;HPS4
chr5	121414634	121415023	390	*	2	0.00889659	3.77817e-05	0.00241002	8.42062e-05	-0.741864	-0.641892	cg12580445;cg15111469	LOX
chr11	64563983	64564322	340	*	4	0.00896642	0.000136591	0.000368979	9.04372e-05	-5.14945	-2.46613	cg04523868;cg06378491;cg13177921;cg14651616	SF1;MAP4K2
chr12	32260832	32261182	351	*	3	0.00897131	0.000188628	0.001638	0.000194641	1.80096	1.33071	cg15775815;cg16534142;cg17932407	BICD1
chr20	47471333	47471779	447	*	2	0.00897148	0.00591999	6.59357e-05	0.000257765	4.2797	2.31049	cg04653199;cg16806214	ARFGEF2;PREX1
chr2	25389989	25390540	552	*	5	0.00901509	0.000239322	0.00686695	0.000106989	-2.14214	-1.24689	cg02079741;cg03560973;cg09527270;cg09672383;cg11894631	POMC;EFR3B
chr11	75284643	75284789	147	*	2	0.00904241	2.44566e-05	0.00182241	5.48675e-05	-2.88236	-2.87514	cg03136334;cg21741619	SERPINH1;MAP6
chr5	32584561	32584992	432	*	3	0.00905726	9.43225e-05	0.00172771	8.59006e-05	1.60273	1.10438	cg02038353;cg18721397;cg20420047	SUB1
chr11	5276721	5277383	663	*	3	0.00905726	0.00283484	0.00136032	0.000236579	-2.13291	-1.37424	cg10920765;cg21506790;cg24602775	HBB;HBD;HBG1;OR51B4;HBE1
chr10	63814901	63815109	209	*	2	0.00908472	1.18241e-05	0.00127392	2.72797e-05	1.51665	1.46539	cg07070658;cg11404615	ARID5B;RTKN2
chr1	12128100	12128827	728	*	2	0.00908944	0.000164023	0.000215579	0.000114019	2.20402	1.95079	cg22428027;cg24427243	TNFRSF1B;TNFRSF8
chr2	225266263	225267119	857	*	12	0.00910464	0.000781946	0.00170405	0.000219865	1.79998	0.220173	cg00698413;cg01244015;cg01833675;cg09826622;cg10114725;cg18890556;cg19108747;cg23013850;cg24385348;cg24516901;cg25313930;cg26154999	FAM124B
chr7	37105350	37105600	251	*	2	0.00913886	0.000436233	3.81982e-05	6.97551e-05	2.79136	1.77021	cg00260664;cg13594353	AOAH;ELMO1
chr12	123478048	123478065	18	*	2	0.00914158	3.06118e-05	0.0011622	6.0971e-05	2.27372	2.21332	cg00902637;cg17316874	ABCB9;PITPNM2
chr7	95950588	95951129	542	*	3	0.00915287	5.13817e-05	0.00262888	0.000120226	1.38325	1.28724	cg01151440;cg10166697;cg14158594	SLC25A13
chr1	153758749	153759695	947	*	3	0.00915687	0.0279728	6.49734e-05	0.000533396	1.50134	0.166398	cg05761535;cg09771115;cg16684608	SLC27A3;GATAD2B
chr8	63614431	63614552	122	*	3	0.00915969	2.18764e-05	0.000300223	2.79621e-05	1.41261	0.982422	cg16998223;cg21047695;cg24340081	GGH;NKAIN3
chr6	37227286	37227779	494	*	2	0.00919504	0.00104222	9.00949e-05	0.00018066	2.20237	1.42059	cg00480799;cg01060850	TMEM217;TBC1D22B
chr15	33486924	33487681	758	*	10	0.00923261	1.522e-05	0.0201116	7.18443e-05	1.0349	0.484314	cg02320820;cg02882448;cg03483727;cg08272286;cg09155362;cg11775292;cg13038216;cg18602667;cg24788019;cg24854080	FMN1;RYR3
chr11	128372328	128373780	1453	*	3	0.00925466	2.56461e-07	0.00159038	1.25028e-06	2.48024	2.15118	cg14421129;cg23514374;cg23721124	ETS1
chr2	121656818	121657347	530	*	2	0.00930505	3.67794e-05	0.000421938	5.33198e-05	-2.23537	-2.08174	cg01004017;cg21150701	GLI2;TFCP2L1
chr20	23498937	23498993	57	*	3	0.00931592	0.000120371	0.000114187	4.67936e-05	-4.16458	-1.63177	cg00327332;cg07511259;cg07709692	CST8;CST9L
chr14	94421758	94422013	256	*	5	0.00937092	0.000190726	0.0014528	7.2308e-05	1.9987	1.10118	cg00839873;cg02233527;cg12581512;cg20169202;cg26655506	PRIMA1;ASB2
chr11	57414245	57415047	803	*	7	0.00937749	0.000249015	0.000356902	0.000171078	-3.66202	-1.34228	cg03631561;cg08366864;cg10366093;cg10969211;cg11324116;cg15363887;cg27368025	YPEL4;SERPING1
chr12	12874288	12874295	8	*	2	0.00938405	2.3878e-05	0.00023264	3.13982e-05	1.93923	1.5983	cg11591310;cg12751042	APOLD1
chr9	104249490	104249936	447	*	8	0.00940242	9.76152e-06	0.00701703	4.15735e-05	1.18763	0.698133	cg00056985;cg00067751;cg04387445;cg04849574;cg05823563;cg06359101;cg26081717;cg27099274	ALDOB;TMEM246
chr15	41036515	41036786	272	*	2	0.0094213	0.000135877	0.000143353	8.27698e-05	2.13965	1.46481	cg08480168;cg21217092	RMDN3;RAD51
chr4	154536892	154537269	378	*	2	0.00944007	0.00401842	4.7984e-05	0.00018138	2.40159	1.29856	cg17706212;cg25595021	TLR2;KIAA0922
chr7	156436484	156437271	788	*	3	0.00945069	0.000536881	0.000186743	0.000176045	-2.85411	-1.41248	cg04640201;cg11922271;cg25359367	SHH;C7orf13;RNF32
chr9	98313948	98314632	685	*	2	0.00946856	2.91484e-05	0.0021298	6.56876e-05	2.21455	0.417444	cg03309252;cg27461687	ERCC6L2;PTCH1
chr20	642436	642894	459	*	4	0.00949343	0.00159562	0.000835449	0.000222301	-2.62495	-1.27953	cg01235820;cg02751731;cg16165797;cg20543681	SRXN1;SCRT2
chr7	158664174	158664247	74	*	2	0.00951942	1.31157e-05	0.00112663	2.92886e-05	-2.48134	-1.85713	cg16649298;cg19421584	WDR60;VIPR2
chr1	33804213	33804514	302	*	2	0.00951942	0.0294778	5.51396e-05	0.000291851	3.98471	1.93337	cg11012463;cg14811472	A3GALT2;PHC2
chr14	88492895	88493720	826	*	3	0.00953181	0.0303861	4.51189e-05	0.000562243	3.84561	1.55739	cg05667883;cg20929963;cg23567017	GPR65;KCNK10
chr7	38408297	38408320	24	*	2	0.00955207	1.98667e-05	0.00070069	3.7803e-05	3.3447	1.98869	cg00774347;cg07394978	STARD3NL;AMPH
chr2	120776501	120777192	692	*	3	0.0095874	0.00671232	0.00132285	0.000330507	-1.81125	-0.150814	cg03267557;cg09077819;cg26132144	EPB41L5;TMEM185B
chr19	36427210	36428308	1099	*	6	0.00962573	0.000745464	0.000310233	0.000194881	-1.41738	-0.376356	cg02291533;cg03753297;cg09778958;cg15060813;cg20580177;cg22725303	SDHAF1;LRFN3
chr11	109948734	109948791	58	*	2	0.00963467	4.18049e-05	0.000181688	4.27574e-05	1.92934	1.64458	cg15761265;cg23305420	ZC3H12C;C11orf87
chr16	85478580	85479301	722	*	7	0.00965375	0.00613989	0.00082035	0.000287173	-5.63051	-1.78203	cg00101940;cg01461211;cg04658841;cg06841648;cg09363128;cg27219972;cg27614309	FAM92B;GSE1
chr2	98962900	98964186	1287	*	7	0.00965375	0.000275931	0.00140631	0.000325268	-1.58923	-0.0529075	cg02076785;cg03015784;cg10583000;cg13933835;cg18404308;cg19370054;cg19671120	CNGA3
chr8	48744017	48744602	586	*	6	0.00965588	5.06175e-05	0.00192699	7.84669e-05	3.27228	1.44899	cg01286191;cg02895394;cg17496794;cg18317933;cg20197825;cg27320734	CEBPD;PRKDC
chr15	78112818	78113855	1038	*	6	0.00972635	0.000964283	0.000256086	0.000219488	-3.1967	-0.0303072	cg03268007;cg07625020;cg08371920;cg09369863;cg13981360;cg23865187	LINGO1;TBC1D2B
chr17	55361912	55363072	1161	*	5	0.0097405	1.10519e-06	0.00428829	6.0622e-06	2.07925	1.40887	cg02968751;cg03551667;cg04250194;cg05344583;cg07249730	MSI2;CCDC182
chr6	28103233	28103388	156	*	2	0.00976209	0.0287731	3.46653e-05	0.000193456	2.10696	1.03318	cg07003353;cg16785359	ZKSCAN8;ZSCAN16
chr19	10562158	10563771	1614	*	7	0.00978732	3.81999e-07	0.00180035	1.33442e-06	-2.45493	-1.52218	cg01408558;cg03729508;cg04351156;cg08859675;cg09152746;cg09700868;cg13607324	PDE4A;KEAP1
chr13	99483730	99484058	329	*	4	0.00978732	0.00107303	0.00359235	9.6121e-05	-2.28518	-1.53583	cg07657974;cg10820980;cg12868449;cg24179825	SLC15A1;DOCK9
chr15	78952937	78953028	92	*	2	0.00981691	0.000105492	7.87933e-05	5.20576e-05	-4.6039	-3.1724	cg00061860;cg23236406	CHRNB4;ADAMTS7
chr14	24897135	24898033	899	*	5	0.00982957	3.36905e-05	0.0118668	9.78696e-05	-2.6229	-1.6209	cg01318702;cg08016929;cg20615634;cg23253582;cg26766772	KHNYN
chr19	54692102	54692308	207	*	2	0.00990794	7.97289e-05	0.000651624	0.000110754	2.18438	2.05834	cg00864768;cg17025287	TSEN34;MBOAT7
chr12	122018562	122019760	1199	*	13	0.00996829	7.81304e-05	0.0262143	9.82444e-05	1.74873	0.83765	cg03486832;cg05067991;cg07020001;cg07529210;cg07793808;cg09151742;cg10871304;cg15234492;cg16837338;cg17452615;cg17937222;cg21249371;cg26509318	KDM2B
chr17	59883075	59883616	542	*	2	0.0100122	1.33028e-05	0.000971255	2.88711e-05	2.23201	2.16892	cg02240296;cg20636874	NACA2;BRIP1
chr12	11918643	11919586	944	*	3	0.0100239	6.39063e-06	0.00108795	1.34733e-05	3.50057	1.81762	cg21425173;cg23738760;cg27348152	BCL2L14;ETV6
chr12	75872137	75873245	1109	*	4	0.0100246	9.90148e-05	0.00258669	1.54636e-05	2.01218	1.1855	cg13286346;cg13500029;cg15145363;cg21487095	GLIPR1
chr3	192444927	192445594	668	*	12	0.010108	4.81295e-07	0.0195957	9.62453e-06	1.81585	1.02239	cg02403395;cg02992632;cg03401266;cg04988476;cg06804312;cg07127762;cg13255590;cg15104158;cg15543551;cg19507527;cg22069098;cg24189359	FGF12;MB21D2
chr21	42836963	42837277	315	*	2	0.010127	0.0203601	3.46581e-05	0.000187017	-4.04723	-1.94565	cg18156003;cg19020860	TMPRSS2;MX1
chr6	1873340	1873540	201	*	2	0.0101357	3.14422e-05	0.000276433	4.09624e-05	1.70237	1.67647	cg03058444;cg17697739	FOXC1;GMDS
chr2	8295145	8295355	211	*	2	0.0101519	3.82027e-05	0.00022774	4.39176e-05	2.35322	2.0846	cg04398072;cg18728921	ID2
chr11	69001490	69001551	62	*	3	0.0101557	1.393e-05	0.00261446	3.20769e-05	-1.88402	-1.55059	cg03866600;cg21052025;cg21205288	CCND1;TPCN2
chr11	1922811	1923617	807	*	3	0.0101933	3.37396e-05	0.00102974	6.49115e-05	2.28916	0.761619	cg09763055;cg13533752;cg20234956	TNNT3;LSP1
chr11	8052372	8052536	165	*	2	0.0102035	0.00474702	3.8466e-05	0.000158645	-3.67589	-2.00898	cg01077469;cg11116613	TUB;EIF3F
chr4	29751173	29751733	561	*	2	0.0102035	0.000523208	0.000199237	0.000213948	-2.77994	-1.07172	cg21920225;cg25805944	PCDH7
chr14	105390896	105391635	740	*	6	0.0102082	5.45739e-05	0.00453275	0.00011953	-2.75626	-1.72123	cg06920962;cg09564315;cg15352829;cg16970761;cg24959264;cg27394566	PLD4
chr7	17192401	17193341	941	*	2	0.0102197	5.3592e-06	0.000281452	1.02382e-05	2.66675	2.29172	cg05730789;cg17991808	AGR3;AHR
chr7	998707	999184	478	*	5	0.0102197	0.00693734	8.40117e-05	0.000256674	-2.81204	-0.848873	cg04403850;cg11943197;cg14806752;cg16543090;cg20412539	ADAP1
chr6	7188984	7189368	385	*	3	0.0102198	0.000319303	0.000595262	9.41831e-05	2.39851	1.65215	cg02484491;cg07733419;cg09037863	RREB1;SSR1
chr14	64064507	64064608	102	*	2	0.0102198	0.00615517	2.64862e-05	0.000123734	2.43159	1.13706	cg13801367;cg14411221	PPP2R5E;SGPP1
chr1	247836990	247837536	547	*	3	0.0102218	5.52628e-06	0.00514159	2.33601e-05	1.40066	1.19462	cg05141815;cg06116638;cg11642446	OR13G1
chr16	50580878	50582072	1195	*	7	0.0102409	2.04675e-05	0.00952929	4.2329e-05	2.97919	0.52378	cg00503804;cg03214308;cg05238767;cg15761972;cg16208433;cg17804302;cg25545625	NKD1
chr14	103272089	103272938	850	*	3	0.0102413	1.2235e-05	0.00254667	3.79231e-05	2.53447	1.76537	cg02101518;cg16478616;cg27118298	AMN;TRAF3
chr20	3364725	3365025	301	*	3	0.0102413	0.00895656	4.11286e-05	0.00011313	3.57337	1.77016	cg12220236;cg13916957;cg27494086	SLC4A11;C20orf194
chr3	123135328	123135950	623	*	5	0.0102413	0.000704123	0.000100383	0.000123462	-2.4935	-1.06485	cg02941444;cg04842268;cg22913462;cg24527366;cg24786911	ADCY5;SEC22A
chr19	10406935	10407538	604	*	5	0.010263	3.80363e-05	0.0104188	7.54619e-05	-1.64234	-0.945829	cg04295144;cg11242791;cg16911349;cg21448471;cg26316885	ICAM5;ZGLP1
chr1	160545145	160546243	1099	*	3	0.0103039	4.30886e-06	0.00350461	1.64882e-05	2.1001	1.33049	cg02350144;cg08511678;cg21454485	SLAMF6;CD84
chr19	16677097	16677411	315	*	2	0.0103197	0.000297882	0.000153761	0.000135793	1.91786	0.29924	cg25832100;cg26683792	CHERP;SLC35E1
chr17	78011083	78011578	496	*	2	0.0103599	0.00011943	0.000659485	0.000149775	-2.87079	-1.9422	cg04040925;cg18341478	TBC1D16;CCDC40
chr7	100662570	100663513	944	*	5	0.0103662	1.57821e-06	0.0032062	5.00048e-06	-3.25156	-1.97136	cg01584473;cg07873488;cg13906098;cg14664674;cg17981101	MUC17
chr12	70720909	70721275	367	*	5	0.0103662	3.56577e-05	0.0101959	4.9079e-05	2.58087	1.6467	cg01206616;cg14113655;cg20162415;cg22926424;cg27490652	KCNMB4;CNOT2
chr5	140561031	140561245	215	*	4	0.0103662	4.93802e-05	0.00182933	6.15643e-05	-0.766904	-0.528414	cg08931687;cg13394331;cg18288337;cg24762111	PCDHB16
chr6	27775346	27776790	1445	*	11	0.0103693	5.74489e-05	0.00235345	1.46418e-05	1.83926	0.472243	cg01330280;cg01785628;cg02202985;cg02228804;cg02817123;cg14363992;cg19760283;cg19832381;cg21792156;cg22310240;cg25108566	HIST1H3H;HIST1H2BL;HIST1H2AI
chr3	169164903	169166043	1141	*	3	0.0103929	5.11486e-06	0.00287066	1.83983e-05	1.89604	0.66559	cg14181058;cg17376472;cg19500715	MECOM;ACTRT3
chr17	59483863	59484388	526	*	2	0.0104038	3.23705e-05	0.00102097	6.19974e-05	-1.84995	-1.74886	cg00730441;cg27005487	C17orf82
chr20	46067411	46068006	596	*	3	0.0104249	0.00261341	0.000257725	0.000286791	3.2297	1.41295	cg13859370;cg19777557;cg20586895	ZMYND8;NCOA3
chr16	12531339	12531885	547	*	2	0.0104469	0.0327052	0.00010234	0.000505755	-4.28764	-2.11261	cg15858982;cg17782932	CPPED1;SNX29
chr8	54142009	54142212	204	*	2	0.0104577	0.000608578	4.02034e-05	8.32687e-05	-3.04805	-2.03462	cg11939488;cg20549250	OPRK1;NPBWR1
chr4	6048242	6049239	998	*	2	0.0105084	2.4031e-06	0.000360101	5.43925e-06	-2.5685	-0.576768	cg12183021;cg20351920	CRMP1;JAKMIP1
chr22	46784645	46785222	578	*	2	0.0105215	2.57449e-05	0.000874056	4.94117e-05	-7.65129	-5.13172	cg01830206;cg08248964	TRMU;CELSR1
chr21	43490967	43491755	789	*	9	0.0105515	0.00309729	0.0141212	0.000116485	-3.94807	-1.58495	cg00785029;cg03441713;cg09001147;cg12363671;cg21004633;cg21935742;cg22457655;cg23931796;cg25587200	UMODL1
chr4	99976014	99977343	1330	*	3	0.0105746	6.94175e-06	0.000312431	3.19321e-06	2.40335	1.3682	cg04759619;cg07203942;cg18669159	ADH5;METAP1
chr4	6418840	6419268	429	*	2	0.010586	0.0102385	8.33157e-05	0.000352984	-1.62168	-0.953339	cg16198075;cg21650716	MAN2B2;PPP2R2C
chr9	136221180	136221319	140	*	2	0.0106775	0.000441679	7.76794e-05	0.000111115	2.30977	0.661736	cg11297127;cg16434968	SURF2;SURF1
chr2	60593185	60593340	156	*	2	0.0106822	0.000631212	3.11139e-05	7.07819e-05	3.7481	2.24493	cg06123753;cg17509489	BCL11A
chr2	27435511	27436111	601	*	8	0.0106925	0.000560302	0.0139574	0.000146782	1.16157	0.664914	cg01620785;cg03008727;cg05106984;cg05209527;cg17809632;cg21420531;cg23156781;cg23648904	CAD;SLC5A6;ATRAID
chr2	238505167	238505474	308	*	2	0.0107052	0.00052847	7.45619e-05	0.000117882	-3.44695	-2.1396	cg15635985;cg22166835	LRRFIP1;RAB17
chr10	126411663	126412275	613	*	2	0.0107064	1.96974e-05	0.000863886	3.94044e-05	2.57251	1.96337	cg04516672;cg25232236	FAM53B;LHPP
chr6	74270238	74270821	584	*	2	0.010763	0.000158478	0.000279001	0.000126298	2.35219	1.81296	cg19642177;cg26169017	EEF1A1;SLC17A5
chr21	19165713	19166676	964	*	5	0.0107729	2.05662e-05	0.00221248	1.35263e-05	2.26201	1.04843	cg03801404;cg19152502;cg19644580;cg24549471;cg27079371	BTG3;C21orf91
chr11	9587743	9588130	388	*	3	0.0107729	2.88819e-05	0.00272688	5.37602e-05	3.55139	2.08977	cg13664292;cg19851672;cg25225070	WEE1;ZNF143
chr1	117209190	117209733	544	*	6	0.0107729	1.62328e-05	0.00703455	7.848e-05	-1.56316	-0.101513	cg00157755;cg03243485;cg05402479;cg12666334;cg17504789;cg25333797	IGSF3
chr1	158978468	158979180	713	*	5	0.0107729	0.000514683	0.005117	0.000213382	3.27556	1.43024	cg04805131;cg19939130;cg21406461;cg23061876;cg24539090	IFI16
chr11	1054176	1054538	363	*	2	0.0108113	1.41047e-05	0.00151989	3.27783e-05	-2.64487	-2.34454	cg22050157;cg23647768	MUC2;MUC6
chr3	10970243	10970640	398	*	2	0.0108113	0.000172271	0.000382108	0.000154105	-2.28191	-2.14733	cg03967756;cg15004395	SLC6A1;SLC6A11
chr17	64208075	64208153	79	*	2	0.010824	0.000317055	3.44666e-05	5.6493e-05	-3.32531	-1.36694	cg09732045;cg11048341	CEP112;APOH
chr3	187495364	187495573	210	*	2	0.0108245	4.3575e-05	0.000232698	4.86523e-05	2.16195	1.55145	cg08111780;cg12762653	LPP;BCL6
chr16	11145493	11146606	1114	*	3	0.0108829	0.00628488	0.000333839	8.5423e-05	4.58664	2.02951	cg07922290;cg10468236;cg12114602	CLEC16A;SOCS1
chr7	30325640	30325681	42	*	2	0.0109055	7.73787e-05	0.00012675	5.48654e-05	1.72914	1.41614	cg07126792;cg20726907	ZNRF2;NOD1
chr7	96645989	96648447	2459	*	11	0.0110128	0.0194271	0.00108625	0.000124591	-2.20914	-0.558899	cg00388195;cg01138164;cg01680010;cg04694035;cg08482436;cg13362082;cg21754854;cg22218325;cg25172279;cg25928986;cg26718878	DLX5;DLX6
chr8	126446923	126447096	174	*	2	0.0110207	0.000104199	0.000257986	9.26087e-05	1.5969	1.23632	cg14156441;cg22644321	TRIB1
chr6	33132943	33133752	810	*	12	0.0110345	0.000379268	0.00514785	0.000111363	-2.15865	-1.00973	cg00324223;cg01701055;cg02667414;cg06049932;cg15047502;cg15081128;cg17790159;cg20506659;cg22370716;cg23332813;cg24213189;cg24483785	HLA-DPA1;COL11A2
chr2	128168798	128168987	190	*	2	0.0110609	4.42426e-05	0.00084271	7.60789e-05	2.08327	1.71848	cg02646515;cg24605325	MAP3K2;PROC
chr22	36740149	36740776	628	*	3	0.0110851	0.000413989	0.00138444	7.09083e-05	2.34338	1.59207	cg01592226;cg02624058;cg22033614	MYH9;APOL1
chr2	139260299	139260866	568	*	2	0.0110896	7.63472e-05	0.000802489	0.000114908	1.37374	1.13701	cg10532188;cg27111050	SPOPL;NXPH2
chr15	91163732	91164193	462	*	2	0.0111034	0.0156645	0.000113871	0.000496514	2.50235	1.34955	cg01517100;cg08577982	BLM;CRTC3
chr2	69016925	69017655	731	*	2	0.011124	4.28735e-05	0.000426727	6.01124e-05	2.54435	2.06766	cg07686837;cg15782344	ARHGAP25;BMP10
chr6	87891939	87892453	515	*	2	0.0111521	0.000144023	0.000376427	0.000135877	2.16884	1.44792	cg13376352;cg16236275	SMIM8;ZNF292
chr7	44613977	44614519	543	*	5	0.0111522	0.00012011	0.00334777	9.52676e-05	2.67349	0.974321	cg04253037;cg05057057;cg05758978;cg13810644;cg14450506	DDX56
chr17	80374333	80374374	42	*	2	0.011164	0.0586064	7.30786e-05	0.000394912	-2.6744	-1.35349	cg14399338;cg18543375	HEXDC
chr12	111214586	111214792	207	*	2	0.0111699	0.000147035	8.26871e-05	6.46992e-05	2.99467	2.34935	cg03272633;cg07983472	CCDC63;PPP1CC
chr11	108991744	108992231	488	*	2	0.011244	0.00179415	0.000172793	0.00035251	-4.42767	-2.47472	cg13836646;cg14533401	C11orf87;DDX10
chr6	16488347	16488732	386	*	3	0.011272	8.83932e-06	0.00494367	3.46829e-05	1.99812	1.83458	cg04998423;cg18029381;cg27356587	GMPR;ATXN1
chr5	135156607	135157097	491	*	2	0.011272	0.513731	9.63273e-05	0.000526958	-4.06927	-2.03462	cg13976496;cg18342914	CXCL14;SLC25A48
chr1	1152914	1155472	2559	*	10	0.0112881	0.000760719	0.000711548	1.85432e-05	2.54331	0.670068	cg01075305;cg01783406;cg03058163;cg03580801;cg07548512;cg09276842;cg11727921;cg12219387;cg14531564;cg19862782	TNFRSF4
chr2	235936394	235936596	203	*	3	0.0112881	0.216581	2.71109e-05	0.000616345	-2.81586	-0.9024	cg20477160;cg23946364;cg24995678	AGAP1;SH3BP4
chr7	5401609	5402333	725	*	4	0.0113431	0.000990752	0.00160386	0.00013754	-2.69038	-1.64725	cg07503211;cg15938905;cg19265600;cg21417259	TNRC18;SLC29A4
chr5	1724892	1726753	1862	*	11	0.0113565	1.39977e-07	0.00970402	2.06856e-06	-2.60132	0.411849	cg01815292;cg03494017;cg04476626;cg07232618;cg07401067;cg10156587;cg15671987;cg15687530;cg17596731;cg19360482;cg26805720	LPCAT1;MRPL36
chr6	138098123	138098613	491	*	2	0.0114303	7.2152e-05	0.000410026	8.6969e-05	2.7656	2.15529	cg01156635;cg18341600	OLIG3;TNFAIP3
chr6	32137210	32138406	1197	*	12	0.0114303	0.00278432	0.0192859	0.000584118	-3.23962	-0.264418	cg01949684;cg03234775;cg03516548;cg05766136;cg06686436;cg08590186;cg11444828;cg12255062;cg13201995;cg14750743;cg16467507;cg17284149	EGFL8;AGPAT1
chr5	171333801	171334565	765	*	2	0.0114567	6.09736e-06	0.000688443	1.37584e-05	4.09476	3.15773	cg13277254;cg26448081	FBXW11;SMIM23
chr2	121496875	121498194	1320	*	4	0.0114567	7.42458e-06	0.00905504	4.23639e-05	-0.599031	-0.471157	cg00637745;cg07133097;cg13872898;cg20219891	GLI2;INHBB
chr7	76039957	76040387	431	*	2	0.0114684	0.00233945	0.00055909	0.000849055	-3.22506	-2.07041	cg09434995;cg21752637	SRCRB4D
chr7	12777787	12778078	292	*	2	0.0114947	0.000563044	7.78349e-05	0.000124807	-3.79385	-2.2649	cg04125460;cg23252822	ARL4A
chr22	39966585	39966921	337	*	4	0.0115051	0.00282109	0.000708731	0.000124802	-4.04356	-1.95094	cg03390717;cg11312108;cg18001869;cg23016726	CACNA1I
chr1	181068749	181069576	828	*	2	0.0115108	6.67478e-05	0.000650307	9.68145e-05	3.21761	2.24733	cg03910518;cg09862509	CACNA1E;IER5
chr3	4790361	4791251	891	*	4	0.011545	0.0289952	0.000106945	0.000546474	2.14502	0.966726	cg00579751;cg03151905;cg07897699;cg21142512	BHLHE40;ITPR1
chr12	94698752	94699253	502	*	3	0.0115458	0.000503142	0.000167755	0.000151472	2.28603	1.23258	cg07200939;cg12076803;cg24686845	CCDC41;PLXNC1
chr16	75338638	75339601	964	*	4	0.0115523	8.49226e-06	0.00612157	3.56925e-05	-1.26857	-0.449137	cg00532633;cg02688694;cg04384112;ch.16.1711323F	BCAR1;CFDP1
chr11	132227277	132228243	967	*	3	0.0115771	0.0566001	9.08321e-05	0.00114919	2.6656	1.10849	cg07094521;cg09461682;cg26912870	NTM;OPCML
chr8	27490253	27490921	669	*	2	0.0116427	0.111077	0.000878875	0.003651	-3.17814	-1.61483	cg02299124;cg13351161	SCARA3
chr7	157669246	157670094	849	*	4	0.0116704	4.93743e-06	0.0107366	3.07412e-05	-2.81499	-0.935455	cg14211350;cg14430408;cg14561985;cg18633471	DNAJB6;PTPRN2
chr8	61841755	61841952	198	*	2	0.0116704	3.22427e-05	0.000783978	5.78249e-05	2.77587	2.28749	cg05516059;cg19113160	CLVS1;CHD7
chr12	123595990	123596413	424	*	2	0.0116735	0.000611829	0.000261968	0.000272371	3.82919	1.36123	cg21435321;cg25801622	PITPNM2
chr20	55310324	55310327	4	*	2	0.0116953	2.55734e-05	0.00136877	5.41563e-05	-1.37976	-1.23715	cg01026094;cg14030785	TFAP2C;BMP7
chr3	62354489	62356774	2286	*	13	0.0116978	0.000822159	0.000226811	3.25812e-05	-3.12822	-0.693325	cg00503302;cg03308652;cg03915638;cg10542584;cg11178293;cg12378187;cg12988424;cg15085704;cg15422685;cg16817826;cg22618215;cg24851478;cg26825532	FEZF2;PTPRG
chr13	111682365	111682796	432	*	2	0.0116978	0.00325988	8.57792e-05	0.00026672	-3.38372	-1.93705	cg19674032;cg24144105	ANKRD10;ARHGEF7
chr10	102288311	102288877	567	*	3	0.0117256	0.000198586	0.000921596	0.000221271	4.00101	2.07816	cg13084299;cg18574534;cg24646359	SEC31B;NDUFB8
chr15	38988004	38988860	857	*	6	0.011834	2.63216e-06	0.0148583	2.15211e-05	1.92735	1.36137	cg02278841;cg08274633;cg12609829;cg13270876;cg17427349;cg20678353	THBS1;RASGRP1
chr16	29819931	29821173	1243	*	9	0.0118395	0.00352972	0.00101042	0.000168161	4.97518	1.34086	cg02586198;cg03523538;cg03527802;cg05694459;cg08877257;cg09264084;cg27093054;cg27220660;cg27338089	PRRT2
chr16	79638229	79638744	516	*	2	0.0118395	0.0153319	0.000109118	0.000477368	1.932	1.04275	cg00877958;cg05660355	MAF
chr19	728095	728385	291	*	3	0.0118854	2.86958e-05	0.0020276	5.92375e-05	-1.49684	-1.05524	cg01635063;cg07876162;cg16832295	MISP;PALM
chr15	92706068	92706140	73	*	3	0.0119008	0.000994634	0.000109917	9.05977e-05	-1.36899	-0.909756	cg25379163;cg25508605;cg26723698	ST8SIA2;SLCO3A1
chr17	78765948	78766167	220	*	2	0.0119008	0.00331124	3.3838e-05	0.000130799	2.58055	1.43253	cg05335604;cg12592365	CHMP6;RPTOR
chr9	127022538	127023121	584	*	2	0.0119008	0.000486533	0.000252459	0.000235273	1.97627	1.73429	cg16416819;cg26539301	NEK6;PSMB7
chr22	45125023	45126525	1503	*	7	0.0119023	4.08304e-07	0.0187879	6.42235e-06	-2.42122	-1.39007	cg03474978;cg03880708;cg06706550;cg07911361;cg10546065;cg16326073;cg26995244	ARHGAP8;PHF21B
chr2	118983920	118984205	286	*	2	0.0119168	2.98581e-05	0.0014303	6.23826e-05	-2.68005	-2.00926	cg12197380;cg19932828	INSIG2;EN1
chr19	42437245	42437425	181	*	3	0.011932	0.00572314	2.04139e-05	0.000142505	0.982656	0.16685	cg00513941;cg01232138;cg15197135	RABAC1;ARHGEF1
chr16	75272306	75273344	1039	*	6	0.0119869	0.0140545	0.00474071	0.00131386	-3.02259	-1.14731	cg02209667;cg03351003;cg06528803;cg11857283;cg16343806;cg20591307	CTRB1;BCAR1
chr3	101544813	101545039	227	*	2	0.0119947	0.000427435	0.00017256	0.000176697	1.56887	1.09482	cg03900282;cg14472708	NFKBIZ;NXPE3
chr16	31196384	31196768	385	*	4	0.012017	0.00234906	2.64096e-05	0.000121392	2.75303	1.46879	cg03489166;cg10337966;cg26347982;cg26794206	FUS;PYCARD
chr17	40489513	40489785	273	*	5	0.0120237	5.34932e-05	0.000280772	5.38574e-05	3.75382	1.47281	cg05487134;cg08652441;cg17833746;cg24312520;cg24718015	STAT5A;STAT3
chr15	86313372	86313973	602	*	8	0.0120673	0.000273393	0.00694266	7.17968e-05	-3.45312	-1.45168	cg01727585;cg01766718;cg08616234;cg11479035;cg13892257;cg17457701;cg18488733;cg22243298	KLHL25;AKAP13
chr7	29329370	29329807	438	*	3	0.0120838	0.00210186	0.00213096	0.000178929	2.37628	1.20396	cg00901138;cg07916948;cg12681434	PRR15;CPVL
chr3	183951032	183951090	59	*	2	0.0121032	0.000434894	8.66697e-05	0.000118084	-3.41473	-2.16741	cg02361857;cg08225895	ALG3;ABCF3
chr20	61959615	61960003	389	*	3	0.0121269	0.00358163	0.000622005	0.000242962	-2.75151	-1.47705	cg01979486;cg02440658;cg10911070	CHRNA4;COL20A1
chr7	2114593	2114887	295	*	2	0.0121516	9.0003e-05	0.000428216	0.000103598	-2.79989	-2.13071	cg04109655;cg20556803	MAD1L1;ELFN1
chr1	156095882	156096574	693	*	6	0.0121555	1.88592e-05	0.00204969	5.08679e-05	1.97523	1.31728	cg03946955;cg08881019;cg15447017;cg18844158;cg21452188;cg23410250	SEMA4A;LMNA
chr2	201996273	201996899	627	*	4	0.0121689	7.73556e-05	0.00254443	4.0169e-05	2.30806	1.13498	cg05634584;cg18917099;cg21277900;cg21356058	CASP10;CFLAR
chr3	121964530	121964928	399	*	3	0.0121776	1.86716e-05	0.00378168	5.0197e-05	1.09318	1.00299	cg09038770;cg09729182;cg14436379	CSTA;CASR
chr1	111670751	111671314	564	*	2	0.0121857	1.09092e-05	0.00132548	2.555e-05	2.13219	1.70064	cg14074907;cg20793387	LRIF1;CEPT1
chr10	14647373	14647753	381	*	3	0.0121874	4.46196e-05	0.000698027	5.59729e-05	3.7341	1.99141	cg06752040;cg17924971;cg26877720	FRMD4A;CDNF
chr2	218552866	218552984	119	*	2	0.0122061	9.53666e-05	0.000107585	5.76427e-05	-3.43956	-2.17386	cg00628918;cg22747133	TNP1;TNS1
chr7	127756592	127756893	302	*	2	0.0122508	3.54022e-05	0.000771469	6.20927e-05	-3.17262	-2.7912	cg21127729;cg24919766	LEP;LRRC4
chr1	226847467	226847615	149	*	2	0.0122756	0.000412605	5.99459e-05	9.12796e-05	-3.45286	-2.09849	cg00968444;cg02588451	ITPKB;C1orf95
chr12	77456884	77456902	19	*	2	0.0122764	2.02566e-05	0.00126765	4.36587e-05	2.58094	2.1232	cg18031663;cg23959206	CSRP2;E2F7
chr16	74640482	74641419	938	*	10	0.0122798	0.000422444	0.012085	0.000277515	2.42486	-0.115964	cg02713901;cg02899960;cg03325406;cg04058144;cg04459481;cg05550612;cg05620814;cg09870606;cg15043683;cg21212066	GLG1
chr11	1902923	1903828	906	*	4	0.0122958	5.96151e-05	0.00798404	0.000110422	-2.17021	-1.3082	cg08148802;cg10257521;cg16903735;cg19419739	TNNT3;LSP1
chr11	12866946	12867453	508	*	2	0.0123578	0.131404	0.000116951	0.000621824	-4.60742	-2.29909	cg00904329;cg06829681	ARNTL;TEAD1
chr15	65203541	65204428	888	*	13	0.012488	7.15509e-05	0.0146842	7.52082e-05	2.43823	0.489316	cg00288957;cg00958451;cg02892239;cg05527113;cg10097464;cg13826167;cg18612204;cg18893488;cg23498748;cg24130774;cg24197588;cg26502827;cg26692263	ANKDD1A
chr19	46526100	46527546	1447	*	17	0.0125157	3.49782e-06	0.0279144	3.18976e-05	2.15699	0.906325	cg04850152;cg05422993;cg07519471;cg08682981;cg08693172;cg10862535;cg12215528;cg13895329;cg14001023;cg14131693;cg15543489;cg22024140;cg22559329;cg24210810;cg24917775;cg25754173;cg26767632	PGLYRP1
chr7	134571320	134571494	175	*	2	0.0125712	7.16534e-05	0.000180709	6.15597e-05	2.11154	1.61867	cg04368942;cg20055548	AGBL3;CALD1
chr1	46971644	46972183	540	*	2	0.0126991	0.000131307	0.00226631	0.000238395	-1.95102	-0.153403	cg09914444;cg14875384	DMBX1
chr12	124872143	124872365	223	*	2	0.0127259	0.00622217	4.36687e-05	0.000187126	-4.29335	-2.39667	cg16205844;cg16706240	FAM101A;NCOR2
chr6	9398309	9399094	786	*	4	0.0127328	4.85022e-05	0.00567478	0.00014063	-2.16076	-1.46399	cg02150582;cg13587796;cg14124310;cg14298837	SLC35B3;OFCC1
chr19	51898727	51898904	178	*	2	0.0127834	3.02997e-05	0.00209155	6.77593e-05	1.94543	1.8547	cg01990133;cg22540135	LIM2;SIGLEC10
chr8	23600594	23600672	79	*	2	0.0128689	0.000118065	0.000309702	0.000109158	-2.8429	-2.47956	cg01173324;cg25514337	NKX2-6;STC1
chr12	113311572	113312108	537	*	2	0.0128872	1.27475e-05	0.00143474	2.9699e-05	-3.95645	-3.7258	cg21037853;cg23310393	OAS1;RPH3A
chr7	48124396	48124921	526	*	2	0.0129071	1.75148e-05	0.00171603	4.047e-05	2.71415	2.37346	cg14241836;cg20641675	UPP1
chr13	40762150	40762469	320	*	6	0.0129071	0.000128697	0.000809293	0.000108411	4.12312	1.89437	cg06329392;cg11162888;cg19627549;cg21565496;cg21845390;cg22488891	FOXO1;COG6
chr9	88967620	88967853	234	*	4	0.0129584	0.00011876	0.000540387	7.32878e-05	1.38643	1.07827	cg04968249;cg05769443;cg08865926;cg22351988	ISCA1;ZCCHC6
chr4	8375668	8376254	587	*	5	0.0130087	3.00345e-05	0.00990001	0.000110218	-2.42843	-1.63165	cg00498626;cg01850230;cg23770548;cg24429673;cg24626426	ACOX3;HTRA3
chr8	126522459	126522705	247	*	2	0.0130245	2.07034e-05	0.00182401	4.73809e-05	3.09982	2.90598	cg14128479;cg25319614	TRIB1
chr4	137733453	137734069	617	*	3	0.0130557	0.00033922	0.000948812	0.000248299	-2.88023	-1.79983	cg04252851;cg16185213;cg25055932	PCDH18
chr10	437661	438317	657	*	4	0.013094	4.93402e-05	0.00325278	6.52068e-05	-3.34619	-0.945831	cg11903987;cg12708799;cg18334288;cg26406407	ZMYND11;DIP2C
chr16	524300	524912	613	*	6	0.013094	0.000502428	0.00597498	0.000318891	-2.34488	-0.792262	cg04273867;cg07740599;cg08830105;cg09408143;cg10657950;cg17524031	CAPN15;RAB11FIP3
chr21	46222557	46223001	445	*	2	0.0131527	2.18401e-05	0.00184575	4.97663e-05	-2.66728	-0.608386	cg04090604;cg14163015	UBE2G2
chr2	113884734	113885277	544	*	3	0.0131868	0.00713364	8.26836e-05	0.000320554	2.43149	1.09436	cg01991967;cg02543462;cg03989987	PSD4;IL1RN
chr16	68267532	68268462	931	*	5	0.0132014	0.000181851	0.000284027	5.1469e-05	-3.61243	-1.80656	cg05510337;cg06386401;cg06912425;cg19966955;cg27217214	ESRP2;NFATC3
chr19	51875946	51876721	776	*	6	0.0132028	0.00026147	0.00501007	0.000203119	2.01024	0.991162	cg01701634;cg04264075;cg06486093;cg10710412;cg23942604;cg26638975	CLDND2;NKG7
chr1	25246854	25246922	69	*	2	0.0132036	2.10143e-05	0.00185977	4.81562e-05	2.46793	2.03055	cg08544331;cg15498134	RUNX3;CLIC4
chr11	69240438	69241093	656	*	6	0.0132344	7.0977e-05	0.00180707	6.40781e-05	3.68561	1.78348	cg07156636;cg11389866;cg13647725;cg13988440;cg15297628;cg22203628	CCND1;TPCN2
chr19	13875014	13876570	1557	*	14	0.0132617	1.85458e-05	0.0303267	6.01042e-05	1.62731	0.578862	cg01530988;cg06452642;cg08577727;cg14272688;cg16166462;cg16188681;cg16474696;cg18631292;cg20555481;cg23270359;cg24025995;cg24115922;cg25417344;cg25755428	MRI1
chr2	176326848	176326854	7	*	2	0.0132807	2.12611e-05	0.00182097	4.84948e-05	2.43771	2.43537	cg00680285;cg13048113	ATP5G3
chr1	20914028	20914322	295	*	4	0.0132868	5.29434e-05	0.00266663	8.10622e-05	-2.59894	-0.807282	cg03693486;cg05646357;cg23762655;cg24502330	CDA
chr10	35507416	35508344	929	*	3	0.0133184	0.00011059	0.00029548	3.27699e-05	2.30049	1.39957	cg06210081;cg11620730;cg18958224	CCNY;CREM
chr3	28615811	28616404	594	*	4	0.013319	0.00213984	0.00138566	0.000196891	-1.11541	-0.190504	cg00380860;cg08718713;cg12915421;cg15468232	RBMS3;ZCWPW2
chr17	5487376	5488563	1188	*	12	0.0133228	1.96849e-05	0.00356671	1.86106e-05	1.87608	0.589712	cg00268086;cg00531092;cg07442907;cg11019937;cg12856345;cg14979718;cg17251265;cg18989615;cg22642477;cg26330155;cg26561413;cg27044931	NLRP1
chr11	116873735	116873738	4	*	2	0.013337	2.12964e-05	0.00190046	4.88926e-05	2.47056	2.12044	cg04596187;cg19100778	APOA1;SIK3
chr22	49096588	49096685	98	*	2	0.0133844	0.000626023	4.19963e-05	8.68084e-05	-2.56751	-1.65891	cg07437154;cg13192640	FAM19A5
chr1	47898911	47900630	1720	*	11	0.013418	0.000194034	0.0146142	6.48822e-05	-3.41687	-1.26292	cg03440588;cg05658236;cg08638320;cg09269866;cg09277376;cg13851904;cg15868302;cg18595867;cg22438763;cg24931632;cg25880954	FOXD2
chr12	52370254	52370512	259	*	2	0.013418	0.000641727	8.69334e-05	0.000142383	2.77753	1.86509	cg03765062;cg25150799	GRASP;ACVR1B
chr1	9380566	9381431	866	*	5	0.0134777	5.7864e-05	0.00933075	7.98957e-05	-1.99867	-1.28528	cg03116948;cg06349050;cg12221621;cg19820919;cg23632432	SLC25A33;SPSB1
chr19	7747713	7747745	33	*	2	0.0134909	0.000163742	0.000264098	0.000125663	-4.17947	-3.0195	cg26689507;cg26980000	TRAPPC5;FCER2
chr8	28913104	28913792	689	*	3	0.0135252	0.00420954	0.00289094	0.000502466	-2.85419	-0.513178	cg12746822;cg13900089;cg16934120	HMBOX1;KIF13B
chr6	151560577	151561447	871	*	12	0.0135621	5.77388e-05	0.0286169	5.01783e-05	-1.64491	-0.521219	cg06564751;cg08586312;cg10038051;cg10270306;cg10414242;cg11348249;cg12061236;cg13033898;cg14219620;cg17520539;cg18891487;cg20068535	AKAP12
chr8	33370637	33371237	601	*	14	0.013589	1.26317e-05	0.0225668	4.03598e-05	1.73715	0.300789	cg01852338;cg04340421;cg05332511;cg05580096;cg07516225;cg08328324;cg10456789;cg11008718;cg13529074;cg18030007;cg19906737;cg22610784;cg26379152;cg26712424	TTI2
chr1	184836205	184836386	182	*	3	0.0135989	1.55806e-05	0.0046123	4.98904e-05	1.25408	0.953696	cg02677944;cg10736902;cg13100449	EDEM3;FAM129A
chr20	36722220	36722930	711	*	2	0.0136054	1.28419e-05	0.000947779	2.78756e-05	1.69026	1.4129	cg10410485;cg16579558	RPRD1B;TGM2
chr2	42795624	42796439	816	*	7	0.0136143	0.0108534	0.0018825	0.00100244	2.8495	0.456582	cg01129751;cg02162462;cg06463010;cg20707764;cg22772871;cg23542134;cg25471021	MTA3
chr8	124161370	124161410	41	*	3	0.0136899	2.07055e-05	0.00155757	5.08e-05	2.17471	1.5901	cg03695461;cg12657229;cg19286141	FAM83A;TBC1D31
chr3	116018418	116018862	445	*	2	0.0137006	0.00234248	0.00012062	0.00030531	-2.76019	-1.14796	cg19138446;cg27112766	LSAMP;GAP43
chr6	16481124	16481525	402	*	2	0.0137361	5.71619e-05	0.000624243	8.48865e-05	2.01202	1.60358	cg08889157;cg25430839	GMPR;ATXN1
chr4	53010	53362	353	*	9	0.0137467	0.00103535	0.000234222	0.000123471	5.90325	1.25754	cg01419539;cg05688348;cg06614206;cg07697276;cg09015566;cg12746427;cg18727948;cg22523743;cg26385085	ZNF595
chr3	4949829	4950670	842	*	3	0.0137589	1.02065e-05	0.00209564	2.84618e-05	1.9307	1.51368	cg01925992;cg12283537;cg15294160	BHLHE40;ITPR1
chr22	45618904	45619409	506	*	2	0.0137907	0.00578963	0.000137591	0.000454964	2.79494	1.58516	cg02819521;cg23833878	UPK3A;NUP50
chr12	48918024	48918739	716	*	3	0.0138028	2.94274e-05	0.0081984	0.000108395	-1.62962	-1.40089	cg06028402;cg12294610;cg26372842	OR8S1
chr8	37678323	37679121	799	*	2	0.0138336	1.06589e-05	0.00108641	2.42644e-05	-3.5407	-3.3684	cg07892720;cg13726789	GPR124;BRF2
chr5	148960425	148960831	407	*	3	0.0138554	0.000394703	0.00280669	0.000300188	2.07566	1.33642	cg00646761;cg02751123;cg20092396	ARHGEF37
chr1	41951185	41951809	625	*	4	0.0138794	2.54412e-05	0.00334036	4.75939e-05	-4.0111	-0.160234	cg14202907;cg16736826;cg19874515;cg20700731	EDN2
chr10	75654257	75654563	307	*	2	0.0138827	0.000142504	0.000210793	0.000103259	3.55536	2.46876	cg09998038;cg19850275	CAMK2G;PLAU
chr16	89920501	89922049	1549	*	10	0.0138855	0.0106918	0.000394464	2.73662e-05	-3.22023	-0.410977	cg00712792;cg03692872;cg06069030;cg07365857;cg08655664;cg10024987;cg10136263;cg17450493;cg26900319;cg27382218	TCF25;SPIRE2
chr12	76338627	76338898	272	*	2	0.0139199	2.33113e-05	0.00188125	5.28745e-05	2.66443	2.46952	cg04317318;cg17095171	KRR1;PHLDA1
chr13	84452994	84453280	287	*	2	0.0139443	2.87554e-05	0.00127394	5.8994e-05	-1.02242	-0.873849	cg04095724;cg18789918	SLITRK1
chr7	55605953	55606442	490	*	4	0.0139494	8.94211e-05	0.00164011	0.000113715	2.06645	1.32362	cg00462416;cg14956920;cg17334468;cg23654401	VOPP1;LANCL2
chr8	131373613	131374842	1230	*	3	0.0140279	5.09507e-07	0.00177644	2.32966e-06	2.13543	1.81419	cg05668902;cg06404572;cg25737087	FAM49B;ASAP1
chr22	44794718	44795116	399	*	2	0.0140539	0.0314156	8.80002e-05	0.00044173	-2.79141	-1.42974	cg15889639;cg27457535	PRR5;KIAA1644
chr18	77960683	77961410	728	*	5	0.0141131	1.35075e-05	0.00774141	6.43237e-05	2.50612	1.45457	cg02193859;cg05700627;cg06690182;cg24351460;cg25435435	PARD6G;ADNP2
chr10	102821427	102821848	422	*	6	0.0141389	0.00123398	0.00142246	0.00024444	-6.09336	-1.64268	cg07638935;cg08227353;cg12060422;cg15302379;cg23534216;cg26605164	KAZALD1
chr16	1047460	1048327	868	*	7	0.0141395	3.49749e-05	0.0156762	9.39879e-05	-1.02101	-0.776582	cg01781725;cg03568041;cg08977639;cg13811379;cg17206212;cg17978486;cg19428589	SSTR5;SOX8
chr3	14307158	14307176	19	*	2	0.0141401	0.000396205	7.08711e-05	9.95289e-05	3.63207	2.32482	cg14209247;cg16206200	SLC6A6;XPC
chr5	96051476	96051938	463	*	2	0.0142164	5.36893e-05	0.000790882	8.70688e-05	3.47113	2.58663	cg16317168;cg18592964	CAST;ERAP1
chr12	29936812	29937188	377	*	7	0.0142592	1.16686e-05	0.0115465	6.67582e-05	-3.36827	-0.996199	cg08729318;cg10449882;cg13239483;cg15720995;cg19402702;cg20140110;cg21954549	TMTC1
chr1	204655244	204655808	565	*	4	0.014273	0.000174094	0.00331954	0.000346942	-2.3818	-1.60683	cg04309480;cg07084989;cg16456919;cg17112828	NFASC;LRRN2
chr19	47610813	47611440	628	*	3	0.0142828	0.000167587	0.00189911	0.000159564	2.65404	1.84374	cg14189808;cg26029265;cg27300045	TMEM160;ZC3H4
chr10	35722817	35722913	97	*	2	0.0143063	2.42049e-05	0.00194636	5.49581e-05	1.34967	1.14409	cg06621843;cg19677952	GJD4;CCNY
chr10	10953074	10953578	505	*	2	0.0143333	0.0397606	0.000330475	0.00141085	1.62042	0.771429	cg03353288;cg27335649	CELF2
chr11	33759043	33759503	461	*	2	0.014338	9.71569e-05	0.00165299	0.000171962	-2.58757	-0.211983	cg03292992;cg20627971	CD59
chr20	60899653	60900027	375	*	2	0.0143522	0.00029473	0.000211041	0.000160478	-3.56352	-2.28309	cg07090587;cg08635735	ADRM1;LAMA5
chr10	102777898	102778743	846	*	5	0.0143643	1.29932e-05	0.00664778	2.70488e-05	-2.61291	-1.23312	cg05593775;cg14585415;cg21378403;cg22279692;cg25289066	PDZD7;LZTS2
chr3	13829012	13829780	769	*	2	0.0143643	3.84523e-05	0.000892226	6.90162e-05	-3.48449	-2.50313	cg03606182;cg07604655	WNT7A;FBLN2
chr2	203036093	203037137	1045	*	6	0.0144202	0.000147126	0.00166932	2.55175e-05	-2.70246	-1.26291	cg08621447;cg09287629;cg10089801;cg23470812;cg25121292;cg27078324	SUMO1;FZD7
chr11	46582020	46582210	191	*	3	0.0144202	2.63785e-05	0.00119135	5.36683e-05	1.23948	0.971559	cg14074333;cg14416830;cg24374161	CHRM4;AMBRA1
chr1	227926783	227926803	21	*	2	0.0144202	0.000398443	5.27967e-05	8.27742e-05	-3.46416	-2.15214	cg00993954;cg14383054	JMJD4
chr1	153762201	153762564	364	*	7	0.0144474	4.92494e-06	0.0209388	4.27835e-05	-1.71663	-1.03699	cg09762021;cg11710659;cg12067764;cg13064789;cg13502252;cg18042081;cg26182859	SLC27A3;GATAD2B
chr6	14733316	14733832	517	*	2	0.0144638	0.000153633	0.000472182	0.000156508	2.94406	2.25059	cg05468439;cg06195354	JARID2;CD83
chr1	6124054	6124389	336	*	2	0.0145156	0.000311026	0.000246943	0.000180007	2.23253	1.41224	cg09772320;cg24055800	KCNAB2;CHD5
chr2	224477897	224478452	556	*	5	0.0145266	1.05088e-05	0.00429462	5.05654e-05	1.44156	0.950143	cg02757668;cg05495011;cg09593947;cg21558038;cg21873251	SCG2;AP1S3
chr3	99614305	99615019	715	*	2	0.0145373	3.50084e-05	0.000749111	6.10444e-05	2.47471	2.26331	cg04411201;cg26273312	CMSS1;FILIP1L
chr21	45502757	45503189	433	*	6	0.0145373	0.00126929	0.00225604	0.000114126	2.81213	1.49009	cg06305420;cg09261141;cg14515534;cg17312673;cg23018960;cg23579475	PWP2;TRAPPC10
chr13	52108275	52108693	419	*	2	0.0145714	0.014239	0.000151731	0.000616773	3.22865	1.69952	cg12651297;cg15160492	INTS6;WDFY2
chr21	29889548	29889709	162	*	2	0.014606	5.58824e-05	0.000420838	7.28866e-05	2.87989	2.25174	cg09289181;cg15937520	N6AMT1
chr1	156645556	156646485	930	*	4	0.0146082	4.324e-06	0.0097947	2.68412e-05	-1.85571	-1.33944	cg06355129;cg11723801;cg12080906;cg26706311	NES;BCAN
chr10	30831506	30831581	76	*	2	0.0146138	3.80291e-05	0.00201726	8.20766e-05	1.80499	1.61427	cg07623160;cg09141266	LYZL2;MAP3K8
chr12	4255525	4256014	490	*	2	0.0146353	6.59009e-05	0.000739269	9.99752e-05	2.26921	2.21178	cg04024800;cg20043176	PARP11;CCND2
chr6	17715219	17715529	311	*	2	0.0146574	2.41212e-05	0.0020079	5.50615e-05	2.45138	2.19635	cg01003455;cg22146612	NUP153;KIF13A
chr1	66822466	66822848	383	*	2	0.0146882	0.000440852	0.000207459	0.000199573	2.45423	1.75999	cg13857915;cg16219720	SGIP1;PDE4B
chr22	48946066	48946660	595	*	2	0.0146889	0.000258216	0.00110988	0.00031764	-3.00459	-2.39633	cg14517004;cg26700320	FAM19A5
chr1	167469123	167469705	583	*	2	0.0147341	0.00880195	0.000230732	0.000762803	2.19155	1.23641	cg02091275;cg27344768	CD247;POU2F1
chr16	31494100	31494799	700	*	7	0.0147378	6.55893e-06	0.011374	4.24801e-05	-2.72806	-1.90206	cg01171858;cg01406145;cg02242894;cg13473336;cg17570533;cg23950331;cg24567507	SLC5A2
chr22	38714001	38714771	771	*	10	0.0147645	3.52988e-05	0.0142254	0.000106857	2.63562	1.18202	cg01441777;cg06748147;cg06991495;cg07313319;cg10142237;cg12624792;cg14995562;cg19781870;cg25135964;cg26449680	CSNK1E
chr20	42649248	42649372	125	*	2	0.0147961	5.60813e-05	0.000356028	6.87109e-05	-2.72236	-2.02734	cg03034820;cg03509415	TOX2;JPH2
chr11	96005312	96006253	942	*	2	0.0148202	2.29005e-06	0.000487253	5.47365e-06	-2.30016	-0.374741	cg03362340;cg04298647	MTMR2;MAML2
chr12	117273148	117273791	644	*	4	0.0148348	1.00404e-05	0.00587872	4.72795e-05	-4.6635	-2.33743	cg01222128;cg01707693;cg05768894;cg14318903	HRK;RNFT2
chr7	110738315	110738836	522	*	2	0.0148731	0.000124911	0.000541246	0.00014333	1.546	1.28472	cg05221370;cg11556164	LRRN3;IMMP2L
chr2	43205326	43205734	409	*	2	0.0148731	0.00140566	0.000133298	0.000267029	-3.44743	-2.13194	cg22161862;cg25817279	HAAO;ZFP36L2
chr12	25404189	25405249	1061	*	16	0.014879	0.0101806	0.00448315	0.000746366	2.35333	0.652722	cg01269191;cg07692853;cg07918846;cg09908986;cg10569807;cg11276198;cg11646730;cg13442495;cg13532571;cg14543295;cg17197538;cg20074699;cg20199655;cg23152216;cg27093546;cg27174311	KRAS
chr2	240649725	240650018	294	*	2	0.0148842	0.000345961	3.20844e-05	5.60601e-05	-3.35556	-2.15116	cg06419236;cg12421966	HDAC4;NDUFA10
chr1	244212908	244213886	979	*	6	0.0148842	0.00874236	0.000154822	0.000289316	-2.02923	-0.0846267	cg02497700;cg12869659;cg15896892;cg16399365;cg19698993;cg26694028	ZBTB18
chr1	210858559	210859252	694	*	2	0.0149761	3.29558e-05	0.00117093	6.49705e-05	-3.51269	-0.784812	cg14888243;cg25354097	HHAT;KCNH1
chr15	74501317	74502200	884	*	7	0.0150094	1.07732e-05	0.0163805	7.12479e-05	-2.72035	-1.35696	cg06062102;cg08978227;cg11680605;cg15858994;cg21631918;cg23719157;cg24222546	CCDC33;STRA6
chr11	313120	314074	955	*	9	0.0150159	1.10593e-05	0.029602	0.000100967	2.94985	1.18839	cg01971407;cg04582010;cg06632214;cg09026253;cg10552523;cg11694510;cg20566897;cg21433170;cg21625464	IFITM1
chr2	27614142	27614310	169	*	2	0.0150584	2.92895e-05	0.00159558	6.26879e-05	3.83933	2.7072	cg00934087;cg02657505	ZNF513;PPM1G
chr10	98424561	98425148	588	*	3	0.0150624	0.0007921	0.00148992	0.000591054	1.67862	1.1163	cg09134557;cg16508714;cg27215768	TM9SF3;PIK3AP1
chr7	157586294	157586866	573	*	4	0.0151195	0.00104326	0.000519406	0.000233756	-2.89259	-1.36179	cg00534540;cg04303033;cg10613546;cg16006415	DNAJB6;PTPRN2
chr9	100836486	100836885	400	*	2	0.0151323	0.000638602	0.000312435	0.000308058	1.23667	1.10614	cg02367091;cg08271803	NANS;TRIM14
chr20	53223825	53223875	51	*	2	0.0151919	4.11591e-05	0.000804699	7.08905e-05	-2.79713	-0.462339	cg03160370;cg07428067	DOK5
chr1	182359056	182360919	1864	*	18	0.0151958	2.36646e-05	0.0161877	5.77408e-06	-1.42626	-0.300133	cg01419479;cg01588464;cg03970588;cg04017672;cg07841877;cg08836633;cg12535596;cg12773115;cg13086581;cg13180005;cg15729875;cg17770541;cg17892328;cg17999527;cg21386487;cg23940413;cg26135716;cg27644946	ZNF648;GLUL
chr9	70179443	70179501	59	*	3	0.0152363	5.79818e-05	0.000375622	6.38013e-05	-1.59125	-1.20015	cg04873014;cg05334220;cg17485415	FOXD4L5
chr7	157294107	157294502	396	*	5	0.0152867	0.000433567	0.00560118	0.000168606	1.35287	0.930246	cg06076350;cg09138780;cg22321318;cg26442764;cg26801037	DNAJB6
chr1	206916044	206916656	613	*	2	0.0153479	0.000264221	0.00050962	0.000232499	2.20389	1.61509	cg04256244;cg12529040	IL10;MAPKAPK2
chr1	53557926	53559001	1076	*	7	0.015492	2.33654e-05	0.0119096	4.24031e-05	-2.31902	-1.20804	cg04142017;cg05414613;cg08083349;cg14212966;cg15526153;cg16395366;cg22398359	PODN;SLC1A7
chr12	110804405	110804850	446	*	2	0.0154979	0.000102355	0.000707253	0.00013725	-2.57571	-2.19213	cg01639712;cg15649706	ANAPC7;ATP2A2
chr10	33515103	33515236	134	*	4	0.0155306	0.0139873	1.34359e-05	0.000209084	-4.71072	-1.53984	cg04721557;cg06338245;cg14219813;cg24638819	ITGB1;NRP1
chr3	170143582	170143641	60	*	2	0.015576	4.39335e-05	0.000669397	7.07737e-05	-3.58404	-2.47437	cg06086012;cg27033335	CLDN11;SLC7A14
chr18	47844186	47844652	467	*	2	0.015576	0.00267078	0.000161276	0.000394022	-2.45704	-0.967927	cg10260494;cg24351671	SKA1;CXXC1
chr8	82197661	82198083	423	*	2	0.0156215	0.0201389	0.000201741	0.000834554	2.43097	1.14863	cg07168346;cg26972238	FABP5;PMP2
chr14	99827979	99828442	464	*	4	0.0156632	0.0132294	0.000164687	0.000648988	-2.51102	-1.35391	cg05344955;cg05391944;cg16716659;cg20096365	BCL11B;SETD3
chr8	143925513	143926325	813	*	3	0.0156937	2.62717e-05	0.002076	6.37787e-05	1.7872	1.27932	cg00245850;cg00417068;cg22689323	GML;CYP11B1
chr15	38833467	38833867	401	*	3	0.015749	0.00971927	0.000405543	0.000276918	3.14451	1.66089	cg06393340;cg10464926;cg21707255	RASGRP1;FAM98B
chr7	130023495	130023783	289	*	2	0.0157671	7.34372e-05	0.000820718	0.000112336	-3.02533	-2.67489	cg03553537;cg15302219	CPA1;CEP41
chr11	58694920	58695542	623	*	5	0.0157671	0.00011279	0.00573637	0.000133042	0.881993	0.587565	cg06080398;cg17921026;cg23455456;cg27139424;cg27476382	GLYATL2;GLYATL1
chr16	24372426	24373675	1250	*	5	0.0157671	0.00310802	0.000169917	0.000269148	1.08946	0.0854165	cg03366891;cg06219125;cg06489159;cg07873449;cg09358975	RBBP6;CACNG3
chr1	46010892	46011869	978	*	2	0.01577	6.77979e-06	0.000516578	1.4292e-05	2.3035	2.08	cg00710857;cg05683586	AKR1A1
chr15	67383147	67383736	590	*	3	0.015786	8.55474e-05	0.00237155	0.000140657	1.35242	1.12197	cg01850331;cg05438378;cg25793587	SMAD3;AAGAB
chr8	126285443	126285778	336	*	2	0.01579	5.60356e-05	0.000827634	9.12691e-05	1.31586	1.29053	cg00743831;cg16296417	TRIB1;NSMCE2
chr12	8129632	8130007	376	*	2	0.0158176	0.00277613	0.000173697	0.000421308	3.18135	1.87634	cg02411663;cg17834060	FOXJ2;SLC2A3
chr2	108602361	108603244	884	*	12	0.0158686	6.41379e-05	0.015473	9.02909e-05	-2.59358	-0.779759	cg03983336;cg05311412;cg07186154;cg11355135;cg11591253;cg14613271;cg16232126;cg17052964;cg17679621;cg18771173;cg22415472;cg26001902	SLC5A7
chr22	48895658	48896486	829	*	4	0.0159339	0.00189722	0.000132023	0.000319775	-3.80139	-1.70773	cg04493000;cg05006211;cg12539917;cg14151373	FAM19A5
chr7	64710644	64711268	625	*	2	0.0159791	1.43029e-05	0.00154336	3.32644e-05	-2.89362	-2.73471	cg00952162;cg15292368	ERV3-1;ZNF92
chr5	141348202	141348755	554	*	14	0.0159791	0.000240249	0.0352528	9.9934e-05	-1.65476	0.0601932	cg00984433;cg07268068;cg08665853;cg09499129;cg14566974;cg15812759;cg20379728;cg21256257;cg21867468;cg23743252;cg24014780;cg24021105;cg24777028;cg25486472	RNF14
chr11	1875098	1875716	619	*	2	0.0159791	0.000929719	0.000766446	0.00061984	2.9753	1.90531	cg17313218;cg19135414	LSP1;TNNI2
chr19	937504	937630	127	*	2	0.0160245	3.14159e-05	0.00176635	6.78818e-05	2.09806	1.67559	cg02288976;cg23966363	WDR18;ARID3A
chr6	24839365	24840054	690	*	2	0.0160943	7.98861e-05	0.000709542	0.000114194	-2.69277	-1.97228	cg00955249;cg02526586	GMNN;FAM65B
chr17	45854061	45854086	26	*	2	0.0161506	3.70818e-05	0.00235352	8.25075e-05	1.12387	1.01218	cg04674266;cg15473569	TBX21;OSBPL7
chr3	187464106	187464648	543	*	2	0.0161506	0.00046368	0.00550327	0.0008333	1.08228	1.02737	cg01598596;cg04339396	BCL6
chr5	149319802	149320352	551	*	4	0.0161624	0.00150351	0.00355754	0.000424494	1.87246	0.585548	cg00387768;cg05293875;cg11197422;cg12980561	PDE6A;PPARGC1B
chr17	259426	260292	867	*	13	0.0161643	0.000318599	0.010385	0.000137127	-0.949702	0.175338	cg00328418;cg02425140;cg05202629;cg11383747;cg12417689;cg13477164;cg14059340;cg15864601;cg16791721;cg17481490;cg19585061;cg20197989;cg20698501	C17orf97
chr3	16550437	16550461	25	*	2	0.0162126	4.65501e-05	0.000695144	7.49006e-05	1.98804	1.67505	cg04381957;cg11841826	RFTN1;OXNAD1
chr11	18814989	18815752	764	*	3	0.0162215	0.000125147	0.00692038	0.000326435	-2.22509	-1.79859	cg01768936;cg05063537;cg06192447	PTPN5
chr11	78271068	78271104	37	*	2	0.0162351	0.000560161	7.9247e-05	0.000125957	3.21557	1.81075	cg15084964;cg15658149	GAB2;NARS2
chr5	142729913	142730701	789	*	2	0.0162406	8.11918e-05	0.000442937	9.75141e-05	2.43156	1.94867	cg03857453;cg15115787	NR3C1;ARHGAP26
chr4	79338837	79339096	260	*	2	0.0162469	0.000149995	0.000437441	0.000149045	-4.21643	-1.23047	cg02102872;cg14905320	ANXA3;FRAS1
chr5	158764716	158765002	287	*	2	0.0162756	4.56621e-05	0.00111403	8.40728e-05	2.69413	1.79978	cg02351053;cg27373805	ADRA1B;IL12B
chr16	75045643	75046592	950	*	3	0.0163222	9.83909e-06	0.00671682	4.09757e-05	1.74265	1.66599	cg02538248;cg07575207;cg07978331	ZNRF1;LDHD
chr15	39746976	39747825	850	*	3	0.0163222	1.75952e-05	0.00756938	6.9225e-05	1.56047	0.569425	cg08074885;cg13588644;cg17896824	RASGRP1;THBS1
chr12	95034515	95034650	136	*	2	0.0163263	3.2073e-05	0.00186276	6.97862e-05	1.37131	1.31767	cg04255037;cg26498349	CCDC41;TMCC3
chr14	72064773	72065164	392	*	3	0.0163263	0.000208834	0.00153798	7.80316e-05	2.52939	1.55804	cg07302884;cg11967372;cg24605886	RGS6;SIPA1L1
chr19	7983606	7984171	566	*	7	0.0163433	0.00059569	0.0046032	0.000107567	1.17625	0.60979	cg00654322;cg03685315;cg03840143;cg10073052;cg10725861;cg24156854;cg26284544	SNAPC2
chr1	235062535	235062594	60	*	2	0.0163435	0.000130555	0.000158055	8.48511e-05	3.57967	2.57533	cg01168166;cg12641739	IRF2BP2;TOMM20
chr5	96537651	96537929	279	*	2	0.0164066	0.0590776	8.14134e-05	0.000435003	1.43076	0.703464	cg05025727;cg12214363	RIOK2
chr8	134261857	134262129	273	*	5	0.0164072	8.56643e-06	0.015565	5.85965e-05	1.79626	1.4797	cg00209129;cg01751057;cg16121816;cg16551513;cg22286425	NDRG1;WISP1
chr3	156530417	156530658	242	*	3	0.0164072	0.000399771	0.00102459	0.00013391	2.67784	1.92466	cg08651937;cg10982049;cg25738116	TIPARP;CCNL1
chr12	132697149	132697162	14	*	2	0.0164072	7.51367e-05	0.00230433	0.000150813	1.74829	1.53448	cg03135964;cg26089056	FBRSL1;GALNT9
chr1	1145618	1145848	231	*	2	0.0164072	0.0134299	0.000108031	0.000461598	-3.79091	-2.01782	cg15993652;cg25625296	TNFRSF18
chr6	41253757	41255090	1334	*	9	0.0164277	0.000209984	0.00467111	0.000152657	2.52506	1.22649	cg01278888;cg03843170;cg06196379;cg09310966;cg10981439;cg13634839;cg18497050;cg18505453;cg21328082	TREM1
chr18	832314	832385	72	*	2	0.0164487	3.17386e-05	0.00197299	6.98647e-05	-1.58375	-1.37256	cg14676794;cg19978547	ADCYAP1;YES1
chr13	49684114	49684532	419	*	6	0.0164637	8.43846e-06	0.0154897	4.89495e-05	1.16977	0.854914	cg00669363;cg02562540;cg04054902;cg07261734;cg17091793;cg23393334	MLNR;FNDC3A
chr6	90993998	90994178	181	*	2	0.0164649	3.25023e-05	0.00235921	7.35095e-05	1.74179	1.60633	cg10477339;cg12859373	BACH2;GJA10
chr3	62570924	62571255	332	*	2	0.0165287	0.006429	0.000124942	0.000435283	-2.79466	-1.26876	cg11115930;cg16915733	FEZF2;CADPS
chr11	57097311	57097718	408	*	2	0.0166059	0.00025608	0.000332727	0.000186235	1.46338	0.4522	cg16866520;cg18896032	TNKS1BP1;SSRP1
chr12	14537885	14538000	116	*	2	0.0166565	5.47138e-05	0.000670084	8.39692e-05	2.34812	1.8359	cg14190846;cg23257256	ATF7IP;PLBD1
chr7	150699311	150699793	483	*	2	0.0167109	0.000201068	0.00057204	0.000203973	-2.51913	-1.83453	cg11061317;cg20109855	NOS3;ATG9B
chr8	11711143	11711863	721	*	4	0.0167659	4.77609e-05	0.00179898	8.68551e-05	3.44487	1.22446	cg09013287;cg22505312;cg23710890;cg23953511	CTSB;FDFT1
chr8	23458336	23458808	473	*	2	0.0167661	0.00387366	0.000172702	0.000473707	-2.50824	-1.17526	cg02821261;cg23019611	SLC25A37;NKX3-1
chr3	51740201	51741473	1273	*	10	0.0167671	7.49727e-07	0.0262437	2.22808e-05	-2.80178	-1.03498	cg00303541;cg00664406;cg04453050;cg12934382;cg13139998;cg21213853;cg21899500;cg22739025;cg25693132;cg26079664	GRM2
chr12	47898641	47898790	150	*	2	0.0167671	0.000411016	9.13106e-05	0.000118586	1.7654	0.501981	cg01363065;cg10661071	AMIGO2;RPAP3
chr16	27783859	27784686	828	*	2	0.0168386	5.95238e-05	0.000613493	8.70499e-05	-2.5366	-2.23839	cg01560248;cg11950586	KIAA0556;GSG1L
chr6	31760233	31761076	844	*	15	0.016881	2.46384e-05	0.0321456	6.09076e-05	-1.51715	-0.863338	cg00202479;cg01875764;cg02211160;cg02597894;cg02980249;cg04018738;cg04368724;cg05302489;cg08899667;cg10807309;cg11620328;cg15864153;cg17619755;cg23781467;cg24771152	VWA7;VARS
chr20	276888	278095	1208	*	11	0.0169681	0.000726167	0.00685803	0.000260304	3.23459	0.457189	cg01002112;cg08151271;cg08888491;cg10107382;cg10789749;cg11302857;cg11466856;cg14979276;cg15674175;cg20403016;cg22177356	ZCCHC3
chr3	53528849	53529655	807	*	9	0.0169681	0.00365671	0.00162645	0.000312972	-2.22121	-0.782414	cg01386883;cg01942127;cg08478447;cg08480458;cg11120353;cg12668309;cg14337339;cg26749175;cg27335600	CACNA1D
chr12	104227548	104227752	205	*	2	0.0169904	0.000215172	0.000300512	0.000158935	-2.02905	-1.52116	cg02042623;cg20236753	NT5DC3;STAB2
chr9	20512334	20512810	477	*	2	0.0170088	0.00142326	0.000219488	0.00037285	4.02421	2.49111	cg14387452;cg22467671	SLC24A2;MLLT3
chr19	41815849	41817029	1181	*	10	0.0170352	0.00135896	0.0125755	0.000580624	1.73072	0.162561	cg00487780;cg01587095;cg15500117;cg20264534;cg20301340;cg20674807;cg20975318;cg21691245;cg26383537;cg26792749	CCDC97
chr17	26577563	26577877	315	*	4	0.0170414	0.000111899	0.00363544	0.000125224	-2.68889	-1.71564	cg12765382;cg17730048;cg19118751;cg23756173	TMEM97;NLK
chr11	5667776	5668206	431	*	3	0.017057	2.26662e-05	0.00608764	7.67159e-05	-2.97874	-2.05923	cg12060123;cg12840234;cg24100168	HBG2
chr2	241887012	241887109	98	*	2	0.0170828	0.000101337	0.000979235	0.000152178	-3.04211	-2.49805	cg04983864;cg19847965	SNED1;AGXT
chr14	102056457	102056592	136	*	2	0.0171119	4.20309e-05	0.00113866	7.89802e-05	-3.87988	-3.2121	cg03881963;cg06277928	PPP2R5C;DIO3
chr17	7836077	7836945	869	*	8	0.017112	3.30552e-05	0.0255239	0.000139313	1.32362	0.710297	cg01667702;cg01837574;cg02140753;cg03828860;cg05779006;cg13021301;cg15532138;cg20227241	KCNAB3;TRAPPC1;CNTROB
chr17	19619905	19620768	864	*	6	0.0171184	4.02029e-05	0.0171359	0.000144622	-3.08678	-1.87683	cg00039480;cg05014691;cg22552966;cg24743310;cg24827715;cg27231068	SLC47A2
chr15	64540345	64540691	347	*	2	0.0171341	0.00398756	0.000123373	0.000373432	2.38211	1.07595	cg08409167;cg16703407	PPIB;CSNK1G1
chr15	60688622	60689285	664	*	3	0.0171814	0.000116309	0.00394391	0.000259478	2.57179	0.457039	cg02072495;cg14397690;cg22365276	ANXA2;FOXB1
chr1	207206370	207206901	532	*	3	0.0171957	0.000391061	0.000403747	0.000242394	-2.82193	-1.49505	cg14120058;cg15485859;cg18044183	C1orf116
chr12	131603366	131603730	365	*	3	0.0172114	8.11703e-05	0.00132687	0.000139616	-3.3574	-2.23235	cg04996157;cg05341199;cg21544935	SFSWAP;GPR133
chr2	121945970	121946587	618	*	2	0.0172114	8.03615e-05	0.0014609	0.000142773	-2.2085	-1.74489	cg23156546;cg27198679	TFCP2L1;GLI2
chr9	92097137	92097516	380	*	3	0.0173486	0.000633662	0.000824507	0.000233837	2.61795	1.89964	cg02479081;cg06630915;cg17886106	GADD45G;SEMA4D
chr22	41047742	41048213	472	*	2	0.0173961	0.000126569	0.000664264	0.000156618	1.99343	1.72452	cg06330230;cg09419063	MCHR1;MKL1
chr8	80525214	80525764	551	*	2	0.0174389	7.45306e-05	0.00159146	0.00013733	1.4554	1.27705	cg00398130;cg14284469	STMN2;HEY1
chr19	3610890	3612331	1442	*	5	0.017461	9.63019e-05	0.00121052	7.92885e-05	3.60549	0.596356	cg03681644;cg13941982;cg17842742;cg22551941;cg24199453	TBXA2R
chr6	168134760	168135167	408	*	3	0.0174813	0.00037335	0.000491393	0.000189607	-3.94329	-1.86621	cg01797450;cg06312465;cg08049713	TCP10;C6orf123
chr14	20903683	20904320	638	*	8	0.0175254	0.00149964	0.00220861	0.000353501	-3.66937	-1.12633	cg01653446;cg02283487;cg09448414;cg14162144;cg20192752;cg22131683;cg25783047;cg26346562	KLHL33
chr19	58865355	58865940	586	*	4	0.0175573	0.000392871	0.00145588	0.000125384	-2.60938	-1.54758	cg07739758;cg10162823;cg12344206;cg27540481	A1BG
chr8	42175974	42175994	21	*	2	0.0175632	0.000341904	0.000186827	0.000163453	2.45489	1.97051	cg18676424;cg24084040	POLB;IKBKB
chr12	322587	323439	853	*	15	0.0176017	3.25181e-06	0.0147881	4.35326e-05	-2.79916	-1.12217	cg00909232;cg03139377;cg07702819;cg07904051;cg11249486;cg12235877;cg12415569;cg14093792;cg14471996;cg15350661;cg18170229;cg20990238;cg22081654;cg24744557;cg26758670	SLC6A12
chr17	44888861	44889584	724	*	2	0.0176272	2.28839e-05	0.00176959	5.15032e-05	-1.98094	-1.68029	cg02721983;cg08358943	WNT3;NSF
chr12	93115097	93115231	135	*	2	0.0176429	0.00025076	0.000205374	0.000143909	-3.32582	-1.35467	cg21866577;cg26296052	PLEKHG7;CLLU1
chr11	102176813	102177187	375	*	2	0.0176812	0.000143088	0.0013268	0.000218494	1.57075	1.28705	cg09704146;cg19309928	BIRC3;YAP1
chr7	126990115	126990137	23	*	3	0.0177614	5.17445e-05	0.000976909	8.48682e-05	2.89171	2.08333	cg04279921;cg20275626;cg25605280	GRM8;ZNF800
chr19	46969832	46969919	88	*	3	0.017767	0.00359583	3.24823e-05	0.000181514	2.58536	1.22877	cg00826632;cg08665416;cg25734089	CALM3;CCDC8
chr10	105610176	105610562	387	*	2	0.0178193	4.19789e-05	0.0018345	8.77448e-05	-2.16352	-1.99156	cg05011554;cg23786152	SH3PXD2A;NEURL1
chr14	81916332	81916796	465	*	6	0.0178193	0.000165807	0.00844756	0.000127687	-3.84871	-1.91074	cg05423295;cg09363617;cg11287675;cg15338665;cg24091990;cg26954761	STON2;SEL1L
chr2	75833084	75833496	413	*	2	0.0178195	0.00277584	0.000204024	0.000471471	-3.29049	-1.96509	cg15668843;cg22696984	MRPL19;EVA1A
chr3	112737885	112740175	2291	*	19	0.0178353	1.28685e-05	0.00348925	6.51372e-06	1.90825	-0.331032	cg01117273;cg01332602;cg02405461;cg04740522;cg05582165;cg06099244;cg06200860;cg06715334;cg10724491;cg10963977;cg12582022;cg17228765;cg19053162;cg21609087;cg21915377;cg22256865;cg22673275;cg23613225;cg24785168	C3orf17
chr20	35168979	35169886	908	*	9	0.0178353	0.000438024	0.0127554	0.000358843	-1.66443	-0.775168	cg05820491;cg06420834;cg12254648;cg15371711;cg18660345;cg19214331;cg21671476;cg22853588;cg26287345	MYL9
chr8	93108104	93109168	1065	*	5	0.0178353	0.0174012	0.00328149	0.00309601	-4.2793	-1.42509	cg00893632;cg06035133;cg08023886;cg11043251;cg18847961	RUNX1T1
chr20	36028436	36028528	93	*	2	0.0178401	0.000457123	9.33568e-05	0.000126718	-4.35799	-2.85557	cg23298034;cg25252919	NNAT;SRC
chr1	235107837	235108326	490	*	2	0.0178814	0.000414104	0.00257054	0.000607434	2.24335	1.76514	cg02639353;cg22628240	IRF2BP2;TOMM20
chr11	70507825	70508659	835	*	10	0.017987	9.9441e-05	0.028574	0.000179159	-0.872664	-0.503968	cg03395558;cg03578926;cg04110224;cg04396791;cg10362475;cg14537332;cg17627654;cg19942459;cg21202716;cg26851107	CTTN;SHANK2
chr17	74534700	74535028	329	*	3	0.0180341	0.00178498	0.00316174	0.000325136	-2.75499	-1.72627	cg03077953;cg04023226;cg24879415	PRCD;CYGB
chr1	91385296	91385601	306	*	2	0.0180651	6.0626e-05	0.00106911	0.000104571	2.11426	1.75917	cg04910974;cg21625514	BARHL2;ZNF644
chr11	70368066	70368372	307	*	4	0.0180924	0.00317985	0.000113817	0.000218686	-3.36633	-1.36257	cg01192061;cg09535340;cg18318307;cg26199552	CTTN;SHANK2
chr3	31749970	31750713	744	*	5	0.0181989	3.02557e-05	0.0138044	0.000107842	-2.32255	-0.626619	cg03439025;cg11141166;cg13703619;cg21102668;cg23114923	STT3B;OSBPL10
chr1	1265511	1266700	1190	*	9	0.018202	5.40423e-06	0.0343595	5.86977e-05	-2.00093	-1.0052	cg03833995;cg04981007;cg07346648;cg08037114;cg14890378;cg15365642;cg16430279;cg20705390;cg24252805	TAS1R3
chr4	105411270	105411756	487	*	3	0.018202	0.0284558	0.000194852	0.00147222	2.31299	0.91318	cg08344186;cg17473165;cg26432506	TACR3;CXXC4
chr20	61347683	61347742	60	*	2	0.0182156	3.69813e-05	0.00231123	8.20593e-05	1.9894	1.81415	cg00929270;cg14565626	MRGBP;NTSR1
chr12	13717033	13717392	360	*	2	0.0183116	9.09942e-05	0.00212276	0.000173679	-2.71333	-1.05447	cg03777288;cg20643274	EMP1;GRIN2B
chr11	2937098	2938034	937	*	6	0.0183283	8.03909e-06	0.0107746	3.67491e-05	-2.5379	-1.93011	cg03892693;cg12914013;cg12975461;cg13054642;cg14411115;cg15282221	SLC22A18AS;PHLDA2
chr1	233764661	233765350	690	*	5	0.018347	0.000113123	0.012691	0.000263792	-2.28642	-0.624951	cg02581587;cg05276512;cg13077619;cg14853341;cg24809845	SLC35F3;KCNK1
chr9	139366472	139367397	926	*	5	0.0183481	0.000999494	0.00369108	0.000116331	-2.85979	-1.54644	cg01275932;cg09246964;cg10168379;cg13407274;cg14394077	INPP5E;SEC16A
chr3	160822372	160823781	1410	*	23	0.0183741	7.68477e-06	0.0421725	3.35438e-05	1.83839	0.551391	cg00113363;cg00160619;cg00431895;cg02848533;cg04977216;cg05034443;cg05305733;cg05725721;cg08314989;cg11081799;cg12349858;cg12636819;cg12716838;cg12927753;cg13072057;cg13279566;cg16496687;cg19649707;cg20841906;cg23252387;cg23730617;cg25469234;cg25635352	B3GALNT1
chr19	38746538	38747888	1351	*	18	0.0183837	2.32923e-06	0.0391661	2.68863e-05	-1.69516	-0.657666	cg02571816;cg05778847;cg07595291;cg08052629;cg08196968;cg09007470;cg09515953;cg10662093;cg12830694;cg13564825;cg13891330;cg14131526;cg15011260;cg16881183;cg20232102;cg22557662;cg22730305;cg26893438	PPP1R14A
chr7	72992614	72993570	957	*	15	0.0184163	0.176084	2.11022e-05	0.00171242	2.90542	0.296533	cg02290509;cg02683692;cg06948947;cg07452164;cg13434062;cg15282473;cg15781561;cg18959139;cg20004424;cg21193175;cg21936550;cg22511633;cg22959159;cg23759831;cg27068399	TBL2
chr14	104585948	104586593	646	*	3	0.0184609	0.000105352	0.00333008	0.000165865	-2.32725	-0.430295	cg07098538;cg07456081;cg25060339	KIF26A;ASPG
chr11	85850230	85850481	252	*	2	0.0185093	0.000181105	0.000283445	0.000138583	1.9126	1.46372	cg16209351;cg19619504	EED;PICALM
chr20	30794065	30794611	547	*	2	0.018543	0.000157915	0.00416574	0.000320313	2.74029	2.19393	cg05860190;cg10237088	POFUT1;PLAGL2
chr15	40069872	40071158	1287	*	3	0.0185661	0.000310232	0.00294675	0.000298528	1.38685	1.11927	cg07312943;cg10545738;cg15885385	GPR176;THBS1
chr5	43066798	43068049	1252	*	9	0.0185978	0.000984615	0.00710639	0.000104251	2.29569	0.394172	cg00123486;cg01398327;cg02070289;cg03353961;cg06117032;cg07746031;cg08707475;cg22672242;cg26976687	ZNF131;ANXA2R
chr18	77723195	77723602	408	*	6	0.0185978	0.000353275	0.0139833	0.000124851	1.91455	0.955369	cg00659077;cg09836839;cg10501835;cg12050135;cg16313807;cg23074260	HSBP1L1
chr2	113816662	113817043	382	*	3	0.0185978	0.000118171	0.000686094	0.000138618	-2.60522	-1.8493	cg01507173;cg21378206;cg22324487	IL36RN
chr3	56951598	56951917	320	*	3	0.0186234	7.94587e-05	0.00341754	0.000142859	2.9919	2.16274	cg01027941;cg01602822;cg26888870	FAM208A;ARHGEF3
chr1	78443840	78444087	248	*	4	0.0186773	0.000107684	0.0013473	0.000154179	-1.4743	0.180765	cg04279223;cg08228724;cg12417308;cg19648992	FUBP1
chr8	10996424	10996922	499	*	2	0.0186852	0.000387577	0.000437915	0.000275583	-3.05818	-1.09235	cg09000380;cg24634055	PINX1;XKR6
chr4	103537858	103538075	218	*	2	0.0187204	0.000149815	0.000304759	0.000126872	2.0504	1.68789	cg10395950;cg25905215	NFKB1;MANBA
chr5	38467707	38469117	1411	*	9	0.0187274	0.00129427	0.00549789	8.66386e-05	-1.89005	-0.25501	cg01974869;cg07542810;cg08615354;cg12640823;cg12911095;cg13036445;cg14745545;cg15734839;cg23190689	LIFR;EGFLAM
chr10	135026342	135026878	537	*	2	0.0187847	7.89594e-05	0.00113997	0.000131368	-2.09644	-1.90349	cg08194548;cg20004827	UTF1;KNDC1
chr18	72125359	72125957	599	*	4	0.018821	0.000395888	0.00610976	0.000303125	-1.56976	-0.690781	cg00603097;cg00832546;cg02378329;cg13218688	FAM69C
chr10	104352735	104353395	661	*	2	0.0188361	3.60507e-05	0.00137755	7.26337e-05	-4.07764	-3.23529	cg13227624;cg18483118	TRIM8;SUFU
chr18	56337389	56337864	476	*	2	0.0188361	0.000963215	0.000101667	0.000189336	-2.21213	-0.796008	cg07997844;cg12913344	MALT1
chr12	123349952	123351126	1175	*	6	0.0188438	1.02613e-05	0.0253155	8.6165e-05	-3.29541	-1.76197	cg00916854;cg13548946;cg16953816;cg17072087;cg25957092;cg26249100	VPS37B;HIP1R
chr7	2119076	2120044	969	*	7	0.0188472	5.94669e-06	0.0282964	6.07739e-05	-1.93327	-0.915502	cg01119831;cg05211192;cg07065756;cg12492273;cg14680496;cg16772998;cg24000035	MAD1L1;ELFN1
chr1	153509087	153509635	549	*	4	0.0188472	0.0413283	0.00687201	0.00498992	-3.20905	-1.28107	cg09152105;cg10454287;cg10959711;cg24375627	S100A6
chr19	42347699	42347939	241	*	5	0.0188841	7.52924e-05	0.00306435	0.000147249	-2.12189	-1.43053	cg00913900;cg10428302;cg14403020;cg15430781;cg20858443	DMRTC2;LYPD4
chr17	25546334	25546353	20	*	2	0.0189006	4.83121e-05	0.00150409	9.46983e-05	1.74805	1.57269	cg15765334;cg16306821	WSB1
chr5	54357769	54358229	461	*	2	0.0189965	0.000178145	0.00073131	0.000207461	3.19837	2.29208	cg04341591;cg13345129	GZMA;GZMK
chr16	716738	717419	682	*	3	0.0190045	0.000355509	0.00192328	0.000140485	-2.83812	-2.00643	cg02814289;cg06707524;cg07375207	RHOT2
chr4	103519709	103520170	462	*	2	0.0190414	3.82991e-05	0.00215412	8.35719e-05	2.59163	2.46486	cg11499236;cg15483813	NFKB1;MANBA
chr1	184774806	184775699	894	*	4	0.0190526	6.47446e-06	0.00568255	3.01039e-05	3.97494	2.60996	cg01418934;cg06777739;cg15559252;cg19187012	EDEM3;FAM129A
chr9	136917720	136918230	511	*	2	0.0190586	0.000872954	0.00171897	0.000879181	-2.62951	-1.82344	cg11050603;cg25310906	VAV2;BRD3
chr1	31880973	31881988	1016	*	4	0.0190646	7.98574e-05	0.00434222	0.000190839	-3.91785	-1.88835	cg01993645;cg12168389;cg23864468;cg25342674	SERINC2
chr15	28020056	28020765	710	*	4	0.0192106	2.41767e-05	0.00510738	5.85374e-05	-2.60755	-1.98209	cg03403995;cg10205616;cg11305360;cg16527598	OCA2;GABRG3
chr1	153538406	153539397	992	*	6	0.0192121	0.00799924	0.00586841	0.00104282	2.33874	0.796577	cg08105396;cg13997435;cg17714793;cg19907725;cg21196487;cg22700686	S100A2
chr5	400201	400832	632	*	4	0.0192274	0.00316395	0.000337266	0.000646126	2.00323	0.625589	cg03604011;cg08902828;cg22698028;cg24090911	C5orf55;AHRR
chr2	148399437	148399616	180	*	2	0.0192292	4.24374e-05	0.00218098	9.15579e-05	-3.63134	-3.18505	cg07500747;cg18462760	ACVR2A
chr8	20159382	20160009	628	*	4	0.0193496	4.15474e-05	0.00301302	0.00011958	-2.07596	-1.14639	cg09772075;cg11809339;cg15631458;cg27655507	LZTS1;ATP6V1B2
chr8	143279443	143279882	440	*	6	0.0193627	1.35518e-05	0.0168715	9.75848e-05	1.43956	1.13882	cg01749651;cg05829145;cg09165951;cg14334488;cg23614319;cg25351599	TSNARE1;PTP4A3
chr2	46294020	46294133	114	*	2	0.019403	0.000101414	0.000797337	0.000142157	2.5717	2.32891	cg09338041;cg25940769	EPAS1;PRKCE
chr3	109056349	109056875	527	*	5	0.019431	7.39654e-06	0.0224459	6.60931e-05	0.854863	0.779632	cg00487142;cg07253829;cg13358761;cg14836960;cg19250607	DPPA4
chr19	7580209	7580366	158	*	3	0.0194774	8.55747e-05	0.00619438	0.000230113	-2.75838	-2.31555	cg02026535;cg15321357;cg19921377	ZNF358
chr1	112302816	112302896	81	*	2	0.0195009	0.000561843	9.25946e-05	0.0001393	2.66508	1.55677	cg03966708;cg18094203	DDX20;KCND3
chr3	134056214	134056258	45	*	2	0.0195017	0.00124367	8.07809e-05	0.000180349	-4.0734	-1.53823	cg04870356;cg11909209	RYK;AMOTL2
chr8	136478162	136478558	397	*	3	0.0195089	0.000982722	0.00295382	0.000250682	1.39133	0.750086	cg07136196;cg13530711;cg16513734	KHDRBS3
chr6	159465218	159465525	308	*	2	0.0195891	0.00011103	0.00357992	0.000230188	1.14053	1.10755	cg07860222;cg21826552	TAGAP
chr7	1684706	1685134	429	*	3	0.0195891	0.0011866	0.000619021	0.000289178	-2.80391	-1.249	cg16862893;cg22385579;cg25820728	PSMG3;ELFN1
chr1	228646224	228647248	1025	*	8	0.0195972	0.0251033	0.000138699	0.00108998	2.06582	0.595777	cg07225598;cg10248492;cg13111733;cg13449295;cg14743462;cg15481636;cg17660655;cg19072010	HIST3H2A;HIST3H2BB
chr14	100110570	100111392	823	*	10	0.0196145	0.000247304	0.0159627	0.000198323	-2.37763	-1.05258	cg02005147;cg02283151;cg02867079;cg03475665;cg06834875;cg06969206;cg09956302;cg12188268;cg15081901;cg26669257	HHIPL1
chr11	7041080	7041377	298	*	4	0.0196186	0.00470303	0.00392406	0.00070272	1.60285	0.807387	cg04997812;cg05883874;cg12471986;cg12838030	NLRP14;ZNF214
chr1	145439748	145440734	987	*	3	0.0196592	2.32613e-05	0.00494821	7.87214e-05	1.37859	1.11886	cg02988288;cg21170529;cg26974062	TXNIP;POLR3GL
chr11	76366740	76367365	626	*	3	0.0197218	0.000321137	0.00110636	0.000345195	-2.29732	-1.82462	cg04425202;cg16048137;cg27384476	LRRC32;C11orf30
chr15	88521695	88522197	503	*	2	0.0197596	4.89181e-05	0.00184174	0.000100035	-3.31294	-2.54669	cg02039214;cg12936228	NTRK3
chr11	118743051	118743365	315	*	2	0.0197744	4.05808e-05	0.0025822	9.06931e-05	1.92617	1.76021	cg00804785;cg05692055	DDX6;CXCR5
chr16	50573061	50573308	248	*	2	0.0197784	6.43646e-05	0.00141275	0.000118206	-3.51363	-2.51829	cg00872104;cg24954221	BRD7;NKD1
chr6	127796683	127797286	604	*	5	0.019839	2.51373e-05	0.00910302	0.000116793	0.830794	0.518149	cg03122264;cg04580344;cg14079463;cg20390711;cg23457166	KIAA0408;ENSG00000255330
chr1	145437296	145437802	507	*	3	0.0198422	2.15499e-05	0.00812614	8.37643e-05	1.29085	1.16238	cg05028010;cg17419323;cg22525212	TXNIP
chr1	230259000	230259588	589	*	2	0.0198422	8.71364e-05	0.00146892	0.000152604	2.26671	1.90949	cg03767003;cg26950022	GALNT2;PGBD5
chr7	100875312	100875556	245	*	2	0.0198472	0.000261548	0.000380156	0.000201328	-2.50845	-1.89825	cg05770091;cg14527564	PLOD3;CLDN15
chr11	44488287	44488836	550	*	4	0.019881	0.164794	7.51516e-05	0.000869223	-2.35016	-0.892016	cg13900491;cg15503018;cg17249782;cg25238757	ALX4;CD82
chr2	86092937	86093518	582	*	3	0.0199018	2.80511e-05	0.0029252	7.82477e-05	3.15017	2.48522	cg06909254;cg07081919;cg10370848	ST3GAL5;ATOH8
chr14	78388728	78388736	9	*	2	0.0199018	0.000243161	0.000255699	0.000158207	-3.16407	-0.786803	cg18505710;cg23569090	NRXN3;ADCK1
chr16	87989507	87991595	2089	*	8	0.01994	4.99144e-06	0.0128738	2.12357e-05	3.2666	0.120616	cg00935421;cg01091156;cg03703839;cg04337828;cg06701036;cg08500872;cg13946872;cg26809488	CA5A;BANP
chr9	100130105	100130170	66	*	2	0.0199511	5.35944e-05	0.00268052	0.000116378	2.42394	2.3397	cg00479390;cg00533206	TDRD7;CCDC180
chr6	159084370	159085098	729	*	3	0.0199744	1.68177e-05	0.00290111	5.19396e-05	-1.86609	-1.49223	cg01272944;cg09245698;cg12934258	SYTL3;EZR
chr11	11372956	11373187	232	*	2	0.0199744	9.18993e-05	0.000843257	0.000134509	-2.86076	-2.73947	cg02901172;cg20804262	ZBED5;CSNK2A3
chr11	44331362	44332195	834	*	12	0.0199744	0.00379927	0.00280415	0.000183508	2.68785	0.0883411	cg01483681;cg02504416;cg04988423;cg09649245;cg13408594;cg14410064;cg14868747;cg15817236;cg21937554;cg22931182;cg23089549;cg23385200	ALX4
chr19	11196237	11196467	231	*	2	0.0200354	0.000326931	0.000244756	0.000184469	4.04776	2.57461	cg14588463;cg17155016	LDLR
chr17	183931	184131	201	*	4	0.0200356	6.24815e-05	0.00950086	0.000189452	1.59939	0.899228	cg12243007;cg15996459;cg24871089;cg25513659	DOC2B;RPH3AL
chr10	134045514	134046237	724	*	6	0.0201374	5.47188e-05	0.0179788	0.00018592	-0.668422	-0.48298	cg00468125;cg01458105;cg16106427;cg18233544;cg19754622;cg25969878	DPYSL4;STK32C
chr3	170984333	170984982	650	*	2	0.0201755	2.19611e-05	0.00187941	5.01533e-05	1.94676	1.69539	cg05560321;cg14065021	SLC2A2;TNIK
chr2	161992806	161993364	559	*	5	0.0201987	2.32389e-05	0.00691759	9.69213e-05	1.43163	0.984935	cg00200230;cg15787438;cg19914919;cg23871659;cg25058482	RBMS1;TANK
chr17	79102432	79102969	538	*	7	0.0202086	0.0268387	0.00427823	0.000560969	-3.26193	-1.23153	cg02182592;cg03660365;cg15238481;cg17975663;cg19768372;cg20684340;cg24545728	AATK;BAIAP2
chr18	53253181	53253909	729	*	5	0.0202116	5.07138e-05	0.00608922	9.75502e-05	1.70233	1.03034	cg01245135;cg14954437;cg15366176;cg16084118;cg16648019	CCDC68;TCF4
chr16	88921901	88922453	553	*	3	0.0203448	0.000639847	0.00365794	0.000958499	2.10439	-0.224657	cg04902746;cg06178072;cg13954151	TRAPPC2L;GALNS
chr14	91544928	91544974	47	*	2	0.0203877	6.36769e-05	0.000863696	0.000102181	2.36896	1.84509	cg13245380;cg22317385	C14orf159;RPS6KA5
chr12	126466243	126466736	494	*	2	0.0204119	0.00392257	0.000329454	0.00075244	4.0565	1.77456	cg06716563;cg20877756	TMEM132B
chr2	69062056	69062128	73	*	3	0.0204465	7.29224e-05	0.00308946	0.000126015	1.69747	1.45722	cg07677892;cg13045681;cg15679935	BMP10;ARHGAP25
chr7	117864187	117864824	638	*	5	0.0204973	0.000542896	0.00757691	0.000588525	-5.14922	-1.59506	cg01351225;cg14812265;cg16192029;cg20427981;cg27488279	ANKRD7
chr11	62569427	62569485	59	*	2	0.0205324	0.0360779	4.78011e-05	0.000261956	3.21646	1.58673	cg02855203;cg12371372	TMEM223;NXF1
chr6	34023808	34025145	1338	*	6	0.0206835	2.15104e-05	0.0166902	0.000107854	-2.66875	-1.35017	cg00070899;cg02162052;cg10270430;cg13235075;cg17762073;cg21797718	MLN;GRM4
chr15	39985286	39985431	146	*	2	0.0207068	4.43385e-05	0.00274753	9.90398e-05	2.21617	2.16647	cg06297951;cg23089272	THBS1;GPR176
chr7	44103276	44103779	504	*	3	0.0207068	0.00020371	0.0102991	0.000483976	-1.75531	-1.36614	cg02237368;cg09624514;cg25950899	PGAM2;DBNL
chr17	3543341	3543865	525	*	2	0.0208625	9.02851e-05	0.0016803	0.000162776	2.14491	2.11918	cg05449815;cg08576979	SHPK;CTNS
chr12	96839547	96839959	413	*	2	0.0208625	0.00187557	0.000223927	0.000427182	1.57717	1.13293	cg14137833;cg16099687	CDK17;C12orf55
chr17	79824889	79825681	793	*	3	0.0209823	2.34292e-05	0.0084312	9.07092e-05	-2.46426	-2.28903	cg10236857;cg19572986;cg19690156	P4HB;ARHGDIA
chr2	180727353	180727677	325	*	3	0.021027	0.000318301	0.00269057	0.000367984	-1.1376	-0.906241	cg01992936;cg07732626;cg10075287	ZNF385B
chr11	118869147	118869922	776	*	3	0.0210501	0.185311	0.000130356	0.000957476	4.11759	1.25847	cg10090591;cg18801806;cg24517377	TRAPPC4;FOXR1
chr19	47733913	47734067	155	*	2	0.0211065	0.00734902	5.65653e-05	0.000239669	-0.875846	-0.494327	cg15706230;cg20102368	BBC3;SAE1
chr6	158179788	158180014	227	*	2	0.0211215	0.000594709	0.000165517	0.000205027	-3.00893	-1.09261	cg06074432;cg25851322	SNX9;ZDHHC14
chr19	38783781	38784122	342	*	2	0.0211954	0.000396069	0.000697743	0.00034932	-3.14464	-2.17565	cg13249914;cg21017744	C19orf33;SPINT2
chr4	80928405	80929171	767	*	3	0.0212843	7.06626e-05	0.00113296	9.97581e-05	2.72193	1.55389	cg03317078;cg11123060;cg12036619	GK2;ANTXR2
chr8	129231918	129233223	1306	*	4	0.0213336	9.43362e-06	0.00395517	3.31971e-05	-1.97858	0.0371628	cg03583510;cg08363650;cg16305853;cg16467663	TMEM75
chr3	52099285	52099561	277	*	5	0.021368	4.85115e-05	0.0136281	0.000142635	-3.88915	-2.301	cg00736958;cg06158985;cg22690884;cg24277586;cg24851513	DUSP7;POC1A
chr10	126233805	126234481	677	*	4	0.0213913	0.000168418	0.0104981	0.000242081	-1.49764	-0.978712	cg00932063;cg09985802;cg19003128;cg22446139	LHPP;FAM53B
chr4	39367793	39368862	1070	*	13	0.0214519	9.07649e-05	0.0139839	9.16693e-05	1.22193	0.394946	cg01934142;cg03375212;cg05670935;cg11620996;cg12062995;cg13804542;cg16296880;cg16714752;cg20166783;cg20227860;cg21127189;cg22254127;cg27029623	RFC1
chr7	2089594	2089966	373	*	5	0.0214531	2.27913e-05	0.00936383	0.000113961	2.76379	1.51434	cg02240030;cg06504636;cg08985282;cg14316278;cg23244187	MAD1L1;ELFN1
chr5	157117395	157117640	246	*	4	0.0214879	0.000167975	0.00100394	0.000190442	2.4404	1.00738	cg01077554;cg01914314;cg09417514;cg14444751	THG1L;SOX30
chr2	25601594	25601659	66	*	2	0.0214879	0.000487493	0.000284725	0.000251732	-2.67006	-1.59722	cg04639335;cg09102021	DNMT3A;DTNB
chr3	11684116	11685606	1491	*	13	0.0215235	0.00320833	0.0163337	0.000860637	2.13178	0.452629	cg00556132;cg00658394;cg01029247;cg03697603;cg16131859;cg16184035;cg17523158;cg18821281;cg20768239;cg21596238;cg23866089;cg25619837;cg25678292	VGLL4
chr3	194071770	194072416	647	*	11	0.0215938	0.00131749	0.00302772	0.000188924	-5.71922	-1.58713	cg00401660;cg00949446;cg03988830;cg10218079;cg10939004;cg11122795;cg15628562;cg16829674;cg21023926;cg24414491;cg26230601	CPN2
chr14	100198227	100198703	477	*	2	0.0216352	0.000187862	0.000850297	0.000228473	-2.75509	-2.29473	cg05896653;cg20093457	EML1;CYP46A1
chr11	2604011	2604499	489	*	4	0.021669	0.00222105	0.0114333	0.000466972	-2.52755	-1.57338	cg11439361;cg19030519;cg20921686;cg25175863	KCNQ1;CDKN1C
chr20	56272862	56273418	557	*	4	0.0216833	0.00116002	0.000716311	0.000683713	3.11797	1.01708	cg00177431;cg10100887;cg19830303;cg22469870	ZBP1;PMEPA1
chr22	45067941	45068420	480	*	2	0.0216933	6.98211e-05	0.00174284	0.000133104	2.45376	2.19103	cg03634073;cg09170513	PRR5
chr20	47400177	47400500	324	*	2	0.0216994	0.000143587	0.00150957	0.00022813	2.79248	2.03889	cg05313644;cg05877199	SULF2;PREX1
chr3	61235829	61236547	719	*	5	0.0216994	3.34816e-05	0.0263956	0.00023312	1.53299	1.06738	cg08195983;cg15570148;cg19574488;cg21541638;cg25736251	FHIT
chr17	8860140	8860431	292	*	2	0.0217131	6.44991e-05	0.00179258	0.000125458	2.43237	2.15617	cg03334071;cg11113392	PIK3R6;PIK3R5
chr7	157481091	157481628	538	*	2	0.0217249	0.000404857	0.00100363	0.000416646	-1.95679	-1.23821	cg15572489;cg18004701	DNAJB6;PTPRN2
chr13	95410412	95410696	285	*	2	0.0217759	0.00108479	0.000263367	0.000367424	-2.91794	-1.16517	cg17258607;cg23381770	SOX21;ABCC4
chr9	14343425	14344359	935	*	2	0.0218162	1.79748e-05	0.000777388	3.5637e-05	-3.35796	-2.24117	cg17202383;cg21212881	NFIB;ZDHHC21
chr20	3148785	3149777	993	*	8	0.0218703	7.34901e-06	0.0240939	6.41273e-05	-3.11548	-1.38525	cg00554173;cg02141748;cg02532213;cg04905079;cg07567308;cg12919829;cg16665041;cg26391674	ENSG00000088899
chr11	8288089	8288498	410	*	2	0.0218703	4.86034e-05	0.00292609	0.000108482	-2.85453	-2.74871	cg01071668;cg25800926	LMO1
chr12	4385526	4386474	949	*	6	0.0218778	2.50329e-05	0.0155324	0.000125321	1.55161	0.621725	cg01093885;cg07973415;cg09277744;cg10450820;cg18016464;cg26551299	C12orf5;CCND2
chr14	94423111	94424156	1046	*	10	0.0218778	0.000351646	0.0103711	0.000156276	2.17418	1.23927	cg01956154;cg02387182;cg03389164;cg03562528;cg09247392;cg10325659;cg15817482;cg18572214;cg19949550;cg23217742	PRIMA1;ASB2
chr8	70623125	70623620	496	*	2	0.0218778	0.00156584	0.000957587	0.000941506	2.21792	1.7698	cg10757978;cg20211463	SLCO5A1;SULF1
chr12	23012065	23012402	338	*	4	0.0218801	0.000999104	0.0022665	0.000239822	-4.94316	-2.23305	cg03117701;cg08983559;cg23247003;cg25812215	ETNK1
chr12	118745017	118745504	488	*	3	0.0218868	0.000203969	0.00136943	0.000218702	1.58171	1.11898	cg12033124;cg19466046;cg25307097	TAOK3;PEBP1
chr6	90597340	90597591	252	*	4	0.0218896	1.93316e-05	0.00925507	8.46716e-05	1.57366	1.05969	cg12024822;cg16218241;cg17962638;cg18288532	MDN1;GJA10
chr5	177518023	177518025	3	*	2	0.0218896	4.83698e-05	0.00282379	0.000107385	2.05026	1.99386	cg03155097;cg04533834	N4BP3;FAM153C
chr16	86500067	86500538	472	*	3	0.0219479	2.72137e-05	0.00749157	9.88877e-05	-1.81491	-1.47271	cg04922015;cg09831389;cg15929171	FOXF1;IRF8
chr14	105436973	105437141	169	*	3	0.0219553	0.000165831	0.00097598	0.00012992	-3.2929	-2.41314	cg01513078;cg06799735;cg11138227	AHNAK2;PLD4
chr4	90226782	90227074	293	*	2	0.022016	0.000117381	0.00162639	0.000199118	2.35465	1.84953	cg02734358;cg07552354	TIGD2;SNCA
chr16	85603371	85604047	677	*	3	0.0220165	8.14114e-05	0.00307789	0.000179469	1.7466	1.27122	cg07722580;cg19098606;cg26886885	FAM92B;GSE1
chr8	67371088	67371589	502	*	2	0.0221124	0.00095781	0.000512243	0.000507695	-1.54253	-1.1628	cg10689011;cg20180050	ADHFE1;MYBL1
chr10	50602146	50602664	519	*	2	0.0221456	6.66009e-05	0.003422	0.000146775	-2.35605	-1.58187	cg08415998;cg25080699	DRGX
chr14	99878552	99879653	1102	*	3	0.0221613	0.000324926	0.00211959	0.000396737	2.30088	1.58621	cg05883794;cg13049261;cg15622169	BCL11B;SETD3
chr12	52402229	52402986	758	*	5	0.0221974	3.60154e-05	0.017557	0.00021252	-2.73711	-1.87851	cg02031355;cg07708742;cg14295118;cg16840513;cg23132527	NR4A1;GRASP
chr8	144403126	144403454	329	*	6	0.0222732	0.000145726	0.00809336	0.000156747	-2.36484	-1.10136	cg00139947;cg02086839;cg05207347;cg09174681;cg12164202;cg13394182	TOP1MT;ZNF696
chr16	85970286	85970529	244	*	3	0.0223187	0.000215285	0.000728681	0.000211707	3.42839	1.65158	cg01372811;cg02741836;cg25207771	FOXF1;IRF8
chr4	89744743	89744963	221	*	4	0.0223249	0.000107458	0.00610776	0.000159164	1.21007	0.688546	cg03814610;cg09244489;cg12085019;cg21064284	NAP1L5;FAM13A
chr3	151102703	151102879	177	*	4	0.0224407	2.03845e-05	0.0113859	9.58025e-05	1.39124	1.15395	cg04422741;cg11919271;cg12754495;cg20653106	P2RY12
chr5	176046497	176047485	989	*	5	0.0224601	0.000449204	0.000919642	0.000307331	1.22202	0.612091	cg00998784;cg13647155;cg15727287;cg20960405;cg27567430	GPRIN1;SNCB
chr3	49143647	49144052	406	*	4	0.0224627	0.00657561	0.00205473	0.000586935	-3.61792	-1.68682	cg01244709;cg13302864;cg19498090;cg25980747	QARS
chr1	1549615	1550031	417	*	5	0.022483	1.87209e-05	0.0147046	9.38901e-05	1.40502	1.04427	cg01229567;cg07147033;cg13897348;cg15817635;cg19246761	MIB2
chr16	34726734	34727287	554	*	6	0.022483	3.84357e-05	0.0154997	0.00015936	-0.87738	-0.704919	cg03317010;cg03415617;cg03915187;cg07178977;cg15966103;cg19913557	NONE
chr2	8615288	8615754	467	*	3	0.022483	0.0434285	0.000276792	0.00067912	1.62852	0.959131	cg06101959;cg11257009;cg19792385	ID2
chr1	44055699	44056191	493	*	2	0.0225131	0.00389524	0.000202242	0.000531998	-3.39942	-1.41681	cg00197028;cg03044725	KDM4A;PTPRF
chr18	34967672	34968229	558	*	2	0.0225641	0.0002891	0.000879305	0.000313278	-2.96151	-0.696739	cg13698298;cg21405568	TPGS2;CELF4
chr3	111719291	111719482	192	*	2	0.0225984	0.0111646	0.000138486	0.00054307	-3.82833	-2.08421	cg03724874;cg15962671	TMPRSS7;TAGLN3
chr7	100485614	100486423	810	*	4	0.0226052	0.000618459	0.00336754	0.000169878	2.82492	1.53228	cg00621899;cg14016363;cg20459379;cg25224090	UFSP1;SRRT
chr22	29949575	29950274	700	*	12	0.0226114	0.00125403	0.00113656	0.000295283	1.52988	0.553602	cg00136736;cg01610915;cg04483623;cg05763967;cg08754610;cg15353844;cg15424910;cg16908984;cg19694818;cg23550355;cg24032209;cg26395601	THOC5
chr13	31041124	31041221	98	*	2	0.022617	0.000611665	0.000261593	0.000272109	2.46467	1.56995	cg01504447;cg05818394	KATNAL1;HMGB1
chr12	6277045	6277223	179	*	2	0.0226418	7.61563e-05	0.00321903	0.00016314	2.32796	2.04791	cg11619441;cg23019886	VWF;CD9
chr13	30077315	30077489	175	*	3	0.0226489	2.80248e-05	0.00766054	9.9847e-05	1.12493	0.937849	cg07780517;cg18091046;cg20165694	SLC7A1;MTUS2
chr1	231666092	231666116	25	*	2	0.0226677	0.000173124	0.00136677	0.000255049	1.60805	1.41563	cg08020573;cg09135009	DISC1;TSNAX
chr1	172787994	172788029	36	*	2	0.0227203	6.40751e-05	0.00259778	0.000134991	2.93264	2.47783	cg01727495;cg06616903	FASLG;TNFSF18
chr4	158170320	158170600	281	*	2	0.0227713	0.000216731	0.000449078	0.000192809	-2.10977	-1.4903	cg03657038;cg12989995	GRIA2;FAM198B
chr5	176449012	176450179	1168	*	15	0.022792	6.74118e-05	0.0109706	4.45167e-05	-2.14582	0.494575	cg00127036;cg00972296;cg02530464;cg03235119;cg04081899;cg04130928;cg04981574;cg07160353;cg08769370;cg11414254;cg11983160;cg12411846;cg18496382;cg18525740;cg24504986	ZNF346
chr1	8000952	8001309	358	*	5	0.0228009	0.00495824	0.00210477	0.000649342	2.50544	1.03643	cg06956444;cg08028047;cg14153654;cg14614416;cg18025409	TNFRSF9
chr22	30942637	30943494	858	*	4	0.0230176	9.08348e-06	0.0149829	5.82368e-05	-3.24679	-2.27163	cg06212624;cg07103510;cg12130407;cg15125707	SEC14L6
chr3	4781326	4783557	2232	*	5	0.0230237	4.78313e-07	0.00356106	2.75179e-06	2.43659	1.52679	cg11036343;cg13146164;cg14090520;cg18272286;cg26395694	BHLHE40;ITPR1
chr11	128498131	128498673	543	*	3	0.023044	0.000316331	0.0020547	0.000274369	2.24224	1.62478	cg09680794;cg17810849;cg23480553	FLI1;ETS1
chr20	62198469	62199539	1071	*	8	0.023063	0.000555671	0.00610591	0.000604509	-1.15043	-0.681489	cg01570137;cg06064964;cg09844573;cg11779113;cg16249322;cg17593958;cg22514294;cg23352030	HELZ2;C20orf195
chr19	58858635	58859029	395	*	4	0.0230859	0.00212098	0.000420556	0.000401115	0.956789	0.443943	cg03123289;cg10734734;cg11001216;cg22286978	A1BG;ZSCAN22
chr3	123345029	123345148	120	*	3	0.0231298	0.00475689	0.00062937	0.000255454	-2.88609	-1.48566	cg10013031;cg10455030;cg23071707	PTPLB;MYLK
chr10	75415704	75416206	503	*	6	0.0231804	0.00219787	0.0095018	0.000398174	-2.23158	-1.18466	cg02286717;cg07069868;cg09521743;cg12998010;cg19154600;cg23083424	SYNPO2L
chr4	153587387	153588259	873	*	3	0.0231853	4.89059e-05	0.00482828	0.000125196	2.01608	1.70218	cg08016417;cg16962557;cg20498807	FBXW7;TMEM154
chr10	75410777	75411571	795	*	5	0.0232174	0.000314796	0.00125907	8.03967e-05	-2.32881	-1.18231	cg07127957;cg12291247;cg24637261;cg25736617;cg27550918	MYOZ1;SYNPO2L
chr16	367390	368066	677	*	4	0.0232869	0.000219327	0.000647103	8.43243e-05	2.35968	0.253299	cg03316628;cg03431067;cg03660377;cg15326990	PDIA2;AXIN1
chr11	62751317	62751488	172	*	3	0.0233183	9.672e-05	0.00607696	0.000222726	-2.40451	-1.82456	cg14716435;cg14764768;cg19367449	CHRM1;SLC22A6
chr16	57665508	57665659	152	*	3	0.0233344	4.96511e-05	0.00412661	0.000120471	-1.80282	-1.73883	cg04839779;cg08641888;cg18272304	GPR97;GPR56
chr6	43098100	43098297	198	*	2	0.0233844	6.92693e-05	0.00335372	0.000151368	-2.73882	-2.70905	cg09367234;cg19659905	SRF;PTK7
chr7	26428084	26428126	43	*	2	0.0234921	5.50769e-05	0.00281208	0.000120193	1.50271	1.30973	cg12135543;cg12431517	SNX10;SKAP2
chr1	1564422	1565027	606	*	7	0.0234997	7.94038e-06	0.0229686	6.54106e-05	-1.04915	-0.655679	cg00078456;cg01621974;cg03427058;cg05642789;cg17122213;cg18852096;cg23430652	MMP23B
chr1	61636452	61636722	271	*	2	0.0235987	6.74087e-05	0.00214225	0.000135476	2.55485	1.91961	cg16001865;cg22578119	NFIA;TM2D1
chr6	16413526	16413855	330	*	3	0.023608	9.42018e-05	0.00155988	0.000162852	3.35886	1.67698	cg10556868;cg13400720;cg23080845	GMPR;ATXN1
chr5	95860660	95860899	240	*	2	0.0236211	0.00134811	0.000564741	0.000645847	-4.21318	-2.38629	cg01641920;cg16911504	CAST;PCSK1
chr10	89365807	89365974	168	*	2	0.0236742	0.0159575	0.000110874	0.000487303	-2.66041	-1.43583	cg15452044;cg25273897	PAPSS2;MINPP1
chr10	125671099	125671712	614	*	4	0.0237913	0.000113846	0.00572505	0.000178803	1.00835	0.698192	cg00617346;cg10062631;cg13644160;cg20514201	CPXM2;CHST15
chr1	25357289	25358170	882	*	2	0.0238067	1.35248e-05	0.00117976	3.03259e-05	3.07124	3.03753	cg02789354;cg24214164	RUNX3;SYF2
chr21	45960188	45961254	1067	*	5	0.0238067	0.000115043	0.00433389	0.000170984	-1.81149	-0.633075	cg05194395;cg11440041;cg12307092;cg15948983;cg23795234	KRTAP10-1
chr12	107078318	107078901	584	*	8	0.0238067	0.000951907	0.0081904	0.000578933	-2.11176	-0.655033	cg00523540;cg00625103;cg00892235;cg02837386;cg03149970;cg09806036;cg13491945;cg26678516	RIC8B;RFX4
chr4	103932567	103932949	383	*	2	0.0238228	0.000435044	0.000467474	0.000305568	-3.85481	-2.43064	cg14368149;cg17387737	SLC9B1;CISD2
chr10	96996226	96996833	608	*	3	0.0238365	0.000776591	0.000785503	0.000437928	2.16513	0.350067	cg02329183;cg20710898;cg26400074	C10orf129;PDLIM1
chr6	27661566	27662225	660	*	7	0.0238634	0.00497069	0.0019842	0.000522268	1.35686	0.463063	cg02397934;cg03057213;cg10725547;cg10731768;cg18765464;cg22085055;cg23078194	ZNF184;HIST1H2BL
chr7	120622420	120622748	329	*	3	0.0239667	0.000205928	0.000824486	0.000198812	2.87034	1.52958	cg12834155;cg17089440;cg23349354	CPED1;ING3
chr20	60811965	60812344	380	*	2	0.0239667	0.0199694	0.00029573	0.00113755	-2.45257	-1.32991	cg08079813;cg15451616	OSBPL2
chr11	75921940	75922637	698	*	6	0.0240545	6.0363e-05	0.00356308	0.000153627	-1.41603	-0.840317	cg13529291;cg14294215;cg16028555;cg18001524;cg18303896;cg22947532	WNT11
chr4	175443797	175444627	831	*	9	0.0240709	8.65433e-05	0.036552	0.000310818	0.781594	0.507478	cg00906130;cg01084566;cg04555941;cg05527430;cg11076900;cg13181537;cg18164599;cg23230225;cg25154586	HPGD
chr8	11665411	11666017	607	*	8	0.0242743	8.08868e-05	0.014793	4.74904e-05	1.00511	0.525767	cg00262122;cg11598005;cg13963446;cg14164315;cg14458991;cg18696330;cg19600482;cg20753749	FDFT1;CTSB
chr17	78774609	78774723	115	*	3	0.0242902	0.000141346	0.00347526	0.0001753	-2.41945	-1.78892	cg14028854;cg18605975;cg21341569	CHMP6;RPTOR
chr9	73027331	73027862	532	*	2	0.0243056	0.000237233	0.00360978	0.000434366	-2.15915	-1.85678	cg01528792;cg18957138	KLF9;SMC5
chr1	155056636	155057855	1220	*	8	0.0243479	0.00192012	0.0187549	0.00168693	-2.11221	-0.0401803	cg00145979;cg03939820;cg06058618;cg07196758;cg10317026;cg11750116;cg17222196;cg18878338	EFNA1;EFNA3
chr8	1773758	1774135	378	*	3	0.0244064	0.00524922	0.000299938	0.000688981	-4.78747	-2.04934	cg00033623;cg21996205;cg27564715	KBTBD11;ARHGEF10
chr21	40797616	40797839	224	*	2	0.0244142	9.90523e-05	0.00111212	0.000155689	-3.38393	-2.64639	cg10763922;cg14156302	LCA5L;WRB
chr16	62069806	62070772	967	*	12	0.0244288	5.19499e-05	0.0239466	0.000170466	-1.53482	-0.77188	cg01007828;cg01718742;cg04882273;cg06830659;cg06831576;cg09515947;cg10241484;cg11323198;cg13397057;cg22465581;cg27120816;cg27444994	CDH8
chr16	87758548	87758888	341	*	2	0.0244288	0.000523516	0.00182772	0.000636223	1.43572	1.40099	cg00246208;cg21299445	KLHDC4;JPH3
chr16	86528332	86529003	672	*	5	0.0244313	3.49707e-05	0.00638221	0.000150116	-2.33235	-1.46474	cg00286853;cg06402675;cg06710927;cg07335915;cg12667939	FOXF1;IRF8
chr7	1594949	1595217	269	*	2	0.024442	0.000994714	0.000779378	0.000650523	-2.19314	-1.40741	cg03564557;cg07347869	TMEM184A
chr11	61109044	61110186	1143	*	5	0.024442	0.00549723	0.00598403	0.000863413	-3.0207	-1.48502	cg01300942;cg04468281;cg04754236;cg06070669;cg25752272	TMEM138;DDB1
chr11	113845487	113846017	531	*	7	0.0245329	0.00176878	0.0028271	0.000331745	-3.60439	-1.07266	cg00078348;cg11365185;cg12598837;cg17725605;cg20621129;cg23764129;cg24134767	HTR3A
chr9	136213445	136213816	372	*	3	0.0245657	0.000418688	0.00221819	0.000394873	2.07473	0.796393	cg10061198;cg13455829;cg24516256	RPL7A;MED22
chr10	13932304	13933452	1149	*	6	0.0246445	0.000383911	0.00482709	0.000242888	1.73746	0.970444	cg00296121;cg02451730;cg14182787;cg15803756;cg22673543;cg25453664	PRPF18;FRMD4A
chr2	239986535	239986711	177	*	3	0.0246636	0.000234211	0.000392647	0.000171074	1.75966	-0.313482	cg01716122;cg06768288;cg07055330	TWIST2;HDAC4
chr1	54618655	54619445	791	*	7	0.0247048	0.000411624	0.0206007	0.000579602	-3.44051	-1.72252	cg01367140;cg02684250;cg12265369;cg12352849;cg25461369;cg26185508;cg26606373	CDCP2
chr1	172557938	172558180	243	*	2	0.0247997	0.006939	0.000111354	0.000406229	2.68533	1.27193	cg06963192;cg22152180	FASLG;SUCO
chr9	35859869	35860912	1044	*	4	0.0249768	1.35435e-05	0.00582488	4.71486e-05	-1.38002	-0.622641	cg04127881;cg11447163;cg13911801;cg22924796	OR13J1;TMEM8B
chr2	157183291	157184614	1324	*	8	0.0250282	1.96093e-05	0.0438624	0.000177557	-2.58439	-1.24709	cg00558219;cg02964555;cg09906382;cg13500877;cg18941818;cg20570611;cg21758126;cg27074041	NR4A2
chr3	182400369	182401187	819	*	3	0.0250591	0.00174987	0.00249062	0.00026169	2.26779	1.53239	cg03024503;cg08928693;cg09391284	ATP11B;SOX2
chr1	8936009	8936178	170	*	2	0.0250591	0.00021878	0.00261645	0.000373298	0.965441	0.74449	cg18273817;cg26215543	RERE;ENO1
chr4	519009	519206	198	*	2	0.0250712	0.00227749	0.00180977	0.00163605	-3.08307	-1.1476	cg00614242;cg11051561	PDE6B;PIGG
chr12	120449805	120450269	465	*	2	0.0251525	0.000462231	0.000631652	0.000367827	2.26262	1.63621	cg02501165;cg25931721	CCDC64;RAB35
chr11	131056072	131056335	264	*	2	0.025198	0.000101883	0.00267189	0.00020121	-4.01163	-2.7776	cg08878596;cg27645777	NTM;SNX19
chr3	45926450	45928137	1688	*	9	0.0251991	2.3491e-05	0.00111852	8.57645e-06	2.40088	-0.514912	cg03830490;cg06519172;cg06997537;cg09033997;cg09355011;cg17642041;cg22022041;cg24603476;cg27198997	CCR9
chr22	38146969	38147369	401	*	2	0.0252263	7.32418e-05	0.00325478	0.00015804	3.53258	0.370636	cg00219303;cg15640925	H1F0;TRIOBP
chr9	98778703	98779523	821	*	2	0.0252311	3.65784e-05	0.00127133	7.22302e-05	2.25484	2.2465	cg01459349;cg22557167	ERCC6L2;HSD17B3
chr3	192568396	192568714	319	*	2	0.0252311	0.00034632	0.000463784	0.000264382	2.92591	2.06778	cg02005178;cg20970886	FGF12;MB21D2
chr6	69942892	69943199	308	*	3	0.0252446	0.00141048	0.000997246	0.000559999	2.21418	0.829828	cg08541518;cg12790324;cg14550267	LMBRD1;BAI3
chr9	97785383	97785702	320	*	2	0.0252966	0.0119961	0.00040532	0.00128129	-4.27674	-2.31589	cg02537664;cg15029438	C9orf3;FANCC
chr1	2190574	2190850	277	*	2	0.0253933	0.000212817	0.00299057	0.000378795	2.47172	2.25962	cg09925689;cg24481594	RER1;SKI
chr21	47473291	47473353	63	*	2	0.025424	9.51187e-05	0.00336158	0.000199176	3.04659	2.56561	cg04262313;cg12286428	COL6A2;COL6A1
chr1	958274	958351	78	*	2	0.0254289	6.29993e-05	0.00335179	0.000139316	-1.06863	-0.972076	cg13100600;cg17801765	AGRN;RNF223
chr7	30899955	30900604	650	*	3	0.0254992	0.000120025	0.00380121	0.000271191	-2.83345	-1.07469	cg17688274;cg21388325;cg22220258	AQP1;ENSG00000250424
chr2	239102266	239103086	821	*	3	0.0254999	0.0020505	0.00171126	0.000124729	1.60829	1.07953	cg03650389;cg04385209;ch.2.4853641F	ILKAP;FAM132B
chr11	18725481	18727965	2485	*	11	0.0255518	3.5681e-06	0.00181833	2.31967e-06	-3.67899	-0.451002	cg01035472;cg02743650;cg05148947;cg07173547;cg11862421;cg12670477;cg16679378;cg18555746;cg24419198;cg24480695;cg25208925	TMEM86A;IGSF22
chr4	185202821	185203736	916	*	2	0.0256119	4.6922e-06	0.000864778	1.12977e-05	2.66752	2.14191	cg04629955;cg06866884	ENPP6;IRF2
chr4	38858480	38859770	1291	*	8	0.0256333	1.02316e-06	0.0190071	1.34623e-05	1.54289	0.949296	cg02221520;cg09258017;cg10182418;cg14578677;cg14665413;cg17557533;cg17612920;cg26681822	TLR6
chr11	62308492	62309707	1216	*	5	0.0256403	5.2207e-06	0.010974	3.00598e-05	2.05325	1.58703	cg05427381;cg06219806;cg09183450;cg13282971;cg14171514	AHNAK;SCGB1A1
chr7	33080496	33080719	224	*	5	0.0257056	4.11209e-05	0.0180423	0.000117243	1.10614	0.884222	cg02821484;cg05427639;cg06206957;cg25064331;cg26306289	NT5C3A;FKBP9
chr10	43556757	43557397	641	*	2	0.0257883	3.74176e-05	0.002331	8.30261e-05	-2.61224	-2.46579	cg08964474;cg20136627	RET;BMS1
chr15	78002262	78002917	656	*	2	0.0258034	2.50588e-05	0.0017471	5.56504e-05	-2.15587	-1.77692	cg11563498;cg22074481	LINGO1;TBC1D2B
chr10	125651034	125651726	693	*	10	0.0258034	0.000474192	0.00323474	0.000161988	-2.60413	-0.949795	cg03630088;cg05801246;cg08615567;cg08627010;cg09619146;cg12164321;cg13702196;cg14676407;cg26333393;cg27003782	CPXM2
chr1	27901698	27902069	372	*	2	0.025813	0.000123407	0.00429595	0.000261106	-1.92529	-1.72878	cg10364249;cg24442740	WASF2;AHDC1
chr15	52850728	52851536	809	*	5	0.025813	2.07881e-05	0.0108404	8.18287e-05	1.94774	1.24206	cg03894557;cg04630800;cg18379850;cg25704289;cg26670433	MYO5A;ARPP19
chr5	36301436	36302704	1269	*	5	0.0258149	2.28559e-05	0.00629112	4.54742e-05	2.24138	0.706877	cg20384132;cg21870145;cg24237439;cg26329618;cg26511075	RANBP3L
chr16	68481342	68481968	627	*	5	0.0258629	0.000454611	0.00187312	3.27193e-05	1.27403	0.456797	cg05144928;cg05948940;cg10556064;cg12136772;cg22116290	SMPD3
chr17	21074394	21074844	451	*	3	0.0258729	0.000300897	0.00213724	0.000166216	-2.70207	-0.54899	cg01665163;cg17768134;cg23869779	TMEM11;DHRS7B
chr14	50090376	50090946	571	*	3	0.0258914	0.00138151	0.00381244	0.000550698	3.43606	1.88037	cg06858692;cg19664425;cg24528049	RPL36AL;MGAT2
chr20	61298677	61299592	916	*	6	0.0259636	0.0220892	0.000177453	0.00097074	-3.34256	-0.664831	cg05072719;cg10486610;cg12502929;cg14966074;cg18208380;cg18645150	NTSR1;SLCO4A1
chr12	39725994	39726206	213	*	2	0.0259705	0.00069239	0.000471889	0.00040428	2.06968	0.447965	cg06882116;cg07367504	CPNE8;KIF21A
chr19	49930572	49930768	197	*	2	0.0259764	0.000414902	0.000601742	0.000335733	-1.74885	-1.15795	cg09449905;cg23430042	PTH2;GFY
chr21	45585347	45586005	659	*	2	0.0260329	0.000257352	0.00404115	0.00047755	-2.80169	-2.65191	cg08443717;cg22644126	C21orf33;ICOSLG
chr16	8985593	8986092	500	*	4	0.0260462	0.000555048	0.00022384	0.000238953	3.41922	2.05644	cg04444027;cg05946118;cg08065963;cg16455376	CARHSP1;USP7
chr5	17224135	17225041	907	*	3	0.0260697	3.49662e-05	0.003493	0.000100019	1.90722	1.6594	cg12470768;cg16281534;cg21979559	BASP1
chr3	114027859	114027886	28	*	2	0.0260697	7.33262e-05	0.00213391	0.000145281	1.91398	1.8468	cg12767903;cg22870429	TIGIT;ZBTB20
chr7	99772381	99772832	452	*	3	0.0260803	0.000562204	0.00307804	0.000633663	-3.01599	-2.30437	cg13246281;cg15033452;cg21494451	STAG3;GPC2
chr4	190276895	190277076	182	*	2	0.0260957	0.000229811	0.000428693	0.000196119	1.30132	0.970892	cg23690302;cg25525301	FRG1
chr16	56370568	56370697	130	*	2	0.0261285	0.00216006	0.00010758	0.000273058	-3.92159	-2.13283	cg03011594;cg09139085	AMFR;GNAO1
chr19	44304559	44304770	212	*	3	0.0261422	0.00447412	0.000295741	0.00034512	-4.50404	-2.24292	cg07554545;cg13649928;cg22219047	KCNN4;LYPD5
chr11	1320010	1321530	1521	*	9	0.0261611	2.82861e-05	0.00315912	7.53517e-06	-2.45549	-0.278984	cg03044471;cg03821443;cg05311626;cg07546654;cg09566995;cg17415355;cg23178186;cg23240927;cg24186398	TOLLIP;MUC5B
chr11	315102	315262	161	*	3	0.0261871	0.000201291	0.0096691	0.000475794	2.96728	1.97082	cg03038262;cg21686213;cg23570810	IFITM1;IFITM3
chr1	156107056	156107559	504	*	2	0.0262165	0.00137477	0.000973129	0.000882044	-2.85442	-2.28198	cg11203905;cg24540805	SEMA4A;LMNA
chr3	129244295	129245060	766	*	2	0.0263286	2.82526e-05	0.00209342	6.37279e-05	1.69748	1.57811	cg01620781;cg10226336	RHO
chr19	11484448	11484752	305	*	3	0.0263773	0.000111762	0.00311677	0.000120164	-2.31758	-1.53866	cg03045323;cg11581579;cg23141934	SWSAP1
chr14	92807379	92808310	932	*	4	0.0264896	3.39996e-05	0.0115436	0.000138116	2.4689	1.92566	cg01499816;cg02427939;cg20250397;cg20334128	RIN3;SLC24A4
chr6	53409034	53409386	353	*	3	0.0265303	0.0655673	0.00140803	0.00162984	1.99037	0.501888	cg00530740;cg15055983;cg24906519	GCLC
chr19	42599489	42600278	790	*	5	0.0265475	0.000266597	0.00103492	9.51844e-05	-3.05709	-1.34983	cg04406114;cg06178887;cg16826347;cg18397073;cg26005361	ZNF574;POU2F2
chr16	84118667	84119524	858	*	4	0.0265808	4.26332e-05	0.007626	0.000138052	2.7471	1.4761	cg04451364;cg18162412;cg25058654;cg26868097	SLC38A8;MBTPS1
chr12	4922964	4923529	566	*	6	0.0267088	0.000182395	0.00143676	0.000148511	-2.79143	-1.38184	cg05078729;cg09670175;cg18126060;cg18961101;cg19090761;cg19439837	KCNA1;KCNA6
chr3	39062631	39063247	617	*	2	0.0267088	0.000236597	0.00120093	0.000307247	2.08744	0.419204	cg13400731;cg21891691	SCN11A;WDR48
chr11	27015473	27015991	519	*	8	0.0267088	0.000801418	0.00806956	0.000442262	1.38334	0.691177	cg00748092;cg01649773;cg02565993;cg04622802;cg07042914;cg07777008;cg10418755;cg15621260	FIBIN
chr1	20739759	20740200	442	*	5	0.0267221	0.000332561	0.000636661	0.000202902	-2.70183	-1.29627	cg03533072;cg12157025;cg21748088;cg22946767;cg26204978	CAMK2N1;VWA5B1
chr4	141049019	141049164	146	*	2	0.0267334	0.00648454	0.000163885	0.000537555	-3.27185	-1.37388	cg14419893;cg27279868	MAML3;MGST2
chr11	5652863	5653922	1060	*	5	0.0267334	0.000763402	0.00420072	0.000630634	1.73367	0.944723	cg16500279;cg17976229;cg19259280;cg22160073;cg23217386	TRIM34;HBG2
chr5	141248208	141248607	400	*	2	0.0267806	0.00898759	0.000509791	0.00138781	-2.54133	-0.980296	cg22910944;cg26537545	ARAP3;PCDH1
chr5	148185121	148185744	624	*	2	0.0267837	4.7365e-05	0.00242964	0.000102707	1.8724	1.74207	cg03108005;cg04605590	HTR4;ADRB2
chr14	65438215	65438743	529	*	5	0.0268003	2.6553e-05	0.0143688	9.74911e-05	2.22981	0.408538	cg06690633;cg10534904;cg14238081;cg16528022;cg20252067	RAB15
chr11	65291370	65291709	340	*	3	0.0268152	0.00034917	0.00316815	0.000274067	-3.28264	-2.28179	cg01366692;cg13790129;cg22880423	SCYL1
chr1	110081799	110082924	1126	*	9	0.0268695	0.0858313	0.00975823	0.0028783	-3.09656	-1.12913	cg00521434;cg04219726;cg06400096;cg06873895;cg21974913;cg23229604;cg23395759;cg23749046;cg26155492	GPR61
chr3	195162052	195162912	861	*	3	0.0269012	0.00112745	0.000608761	0.000135397	3.06334	1.76211	cg00275449;cg00642303;cg05141059	XXYLT1;ACAP2
chr16	30023400	30024074	675	*	8	0.0269012	8.19253e-05	0.0141254	0.000190617	-1.91484	-0.751896	cg01795660;cg03890691;cg07041748;cg07303450;cg12751941;cg13375654;cg21609407;cg27151362	DOC2A
chr15	71144980	71145762	783	*	8	0.0269214	3.17326e-05	0.0260555	0.000176923	-2.93949	-1.22574	cg02943148;cg06132502;cg08023333;cg10898922;cg12870827;cg19244297;cg20645232;cg27099951	UACA;LARP6
chr20	32580816	32581027	212	*	3	0.0269387	0.00680879	6.16377e-05	0.000362395	-3.61229	-0.989622	cg01442481;cg13377074;cg15895172	RALY
chr3	160119192	160119319	128	*	3	0.0269772	8.34945e-05	0.00346573	0.000197775	0.906599	0.662019	cg01764105;cg04212239;cg23534492	IFT80
chr12	47617166	47617751	586	*	2	0.0270134	6.01486e-05	0.00260117	0.000127879	2.56278	2.36777	cg00509331;cg13683827	AMIGO2;RPAP3
chr4	15655683	15655958	276	*	2	0.0271188	0.000181112	0.00171803	0.000284157	-1.26906	-1.25452	cg03156769;cg04850796	FBXL5;CC2D2A
chr1	2885085	2885244	160	*	4	0.0271564	2.33068e-05	0.0134345	0.000118508	-1.11335	-0.97749	cg01301282;cg11737757;cg23218354;cg27537199	MMEL1;ACTRT2
chr9	109865716	109866027	312	*	2	0.0271747	0.000125979	0.000378007	0.000124353	-2.39817	-1.92342	cg00166423;cg12580887	RAD23B;ZNF462
chr11	129907095	129907308	214	*	2	0.0271747	0.000896354	0.000251614	0.000324864	2.24267	0.810383	cg04606087;cg25957300	PRDM10;APLP2
chr10	99392930	99394140	1211	*	13	0.027183	3.29083e-05	0.0577706	0.000202664	1.92781	0.589591	cg01351155;cg06124827;cg08496291;cg10030921;cg11795674;cg12367621;cg13196796;cg13775987;cg13945718;cg14548882;cg14684554;cg15431576;cg15711987	MORN4
chr1	94074034	94074463	430	*	2	0.0271857	0.000113117	0.00205091	0.000205831	2.10674	2.09961	cg05941840;cg11455895	FNBP1L;BCAR3
chr7	127225343	127226114	772	*	11	0.0271895	0.000133709	0.0251908	0.000207362	1.3229	0.429285	cg00088227;cg00554614;cg01837303;cg02945056;cg08586737;cg10788694;cg14018807;cg21161492;cg23081781;cg24883574;cg25922125	ARF5;GCC1
chr20	61954987	61955800	814	*	3	0.0272327	0.000667609	0.000447999	0.000367539	-2.38744	-1.29655	cg13966884;cg18223625;cg23740750	COL20A1;CHRNA4
chr6	88446851	88447049	199	*	2	0.0272368	0.000123918	0.00110392	0.000184459	1.97135	1.66986	cg01059421;cg01604081	SPACA1;AKIRIN2
chr11	75968045	75968191	147	*	2	0.027252	8.49457e-05	0.00204374	0.000162598	-2.73387	-2.33963	cg16438686;cg17543636	WNT11;PRKRIR
chr20	61839992	61840452	461	*	5	0.0272794	0.00353439	0.00342055	0.000536525	2.39747	0.756761	cg02158603;cg05976731;cg18530908;cg21995273;cg23840311	BHLHE23;YTHDF1
chr12	8800787	8801702	916	*	4	0.0273402	0.000204301	0.00269602	0.000102921	2.8883	1.47173	cg08435557;cg09931542;cg12690978;cg16505509	AICDA;MFAP5
chr13	50858812	50859451	640	*	2	0.0274041	0.000140814	0.00157933	0.000227804	2.02677	1.55301	cg13894420;cg20175324	RNASEH2B;DLEU1
chr6	31789161	31790694	1534	*	10	0.0274131	0.000586157	0.0071343	0.000103861	1.72837	0.667876	cg00051595;cg02191336;cg04413724;cg05032934;cg06384533;cg14107561;cg15046481;cg16291635;cg17964046;cg24234938	HSPA1B;HSPA1A
chr20	46044058	46044244	187	*	2	0.0275313	0.000894348	0.000195517	0.000278229	1.76188	1.11943	cg27408649;cg27624879	NCOA3;ZMYND8
chr15	23933560	23933620	61	*	2	0.0275617	0.000211426	0.00121034	0.000283833	-1.54274	-1.40559	cg12138102;cg25061289	NDN
chr12	26783594	26783717	124	*	2	0.027588	0.000157189	0.00092191	0.000207	-3.45013	-2.49622	cg07084380;cg22259285	ITPR2;SSPN
chr16	84760429	84760897	469	*	2	0.0276029	0.000418874	0.0010003	0.000425688	3.33713	2.31796	cg17065618;cg26562921	CRISPLD2;USP10
chr12	108727968	108728433	466	*	2	0.0276334	8.31778e-05	0.00271543	0.000170172	3.15285	2.50079	cg18546165;cg20169450	CMKLR1;WSCD2
chr12	117626777	117627651	875	*	10	0.027656	0.000187439	0.0125313	0.000350386	2.85126	0.603893	cg01817067;cg02486646;cg06283304;cg08857351;cg09257011;cg12414070;cg19256813;cg21737773;cg26035463;cg26470309	TESC;FBXO21
chr3	119276686	119277335	650	*	4	0.0276863	0.000826328	0.00270033	0.000470723	2.16212	0.883657	cg07941411;cg08063242;cg11175334;cg13458803	CD80;TIMMDC1
chr5	173513516	173513622	107	*	2	0.0277471	0.00186675	0.000175793	0.000362603	-2.77714	-1.63375	cg22356436;cg26881511	MSX2;ENSG00000170091
chr17	4524501	4524644	144	*	2	0.0277753	0.00295996	0.000115995	0.000322879	2.19712	0.861306	cg19072711;cg24282188	GGT6;ALOX15
chr2	177466316	177466919	604	*	4	0.0277814	0.000555393	0.00185534	0.000318491	-1.96802	-1.15593	cg02049472;cg13236271;cg16588417;cg20841588	HNRNPA3;MTX2
chr7	45019461	45019965	505	*	2	0.0278154	0.000130963	0.00414874	0.000272928	2.37551	1.91607	cg09948419;cg23407476	MYO1G
chr5	124080227	124080713	487	*	5	0.0278321	0.000203182	0.0146966	0.00035667	1.73958	1.05196	cg13849459;cg16633058;cg19861823;cg20237752;cg26878870	ZNF608
chr11	1097259	1098080	822	*	5	0.0278321	0.000872186	0.0164061	0.000415654	-2.34405	-1.14884	cg10044629;cg20522006;cg23523364;cg26740937;cg27483767	MUC5AC;MUC2
chr2	208014177	208014670	494	*	3	0.0278415	0.000175704	0.00199845	0.000269734	3.96526	2.57602	cg11032499;cg17567300;cg19361800	KLF7;CPO
chr16	48269105	48269819	715	*	6	0.0278636	0.000965934	0.00545657	0.000404211	-3.04671	-1.30197	cg04388863;cg08404739;cg09147400;cg14222597;cg17562972;cg25274975	ABCC11
chr19	12223332	12223581	250	*	3	0.027897	8.73223e-05	0.00352603	0.000171443	1.90742	1.24162	cg06303537;cg09861299;cg12938260	ENSG00000188474;ZNF20
chr1	3507069	3507151	83	*	2	0.0279052	0.000128886	0.00110864	0.000190317	-2.26653	-1.95088	cg20277126;cg23108037	MEGF6;ARHGEF16
chr11	93258842	93259022	181	*	2	0.0279052	0.000397986	0.00049246	0.000296866	2.28816	1.53777	cg06038733;cg21205972	SMCO4;CCDC67
chr5	32531689	32532223	535	*	3	0.0279052	0.000131364	0.0053287	0.000309607	2.13185	1.46883	cg01355030;cg06131895;cg15686949	ZFR;SUB1
chr2	106723338	106724020	683	*	3	0.0279052	0.00430396	0.00213665	0.00068873	2.4258	1.50073	cg04113977;cg08602888;cg20586334	C2orf40;UXS1
chr10	1366388	1366415	28	*	2	0.027914	0.000193599	0.000535959	0.000193336	1.45553	1.36135	cg06731457;cg20151301	WDR37;ADARB2
chr1	179555658	179556363	706	*	5	0.0279245	0.00429903	0.00252269	0.000425679	-2.72117	-0.787819	cg09100654;cg09177238;cg12486296;cg17138852;cg20431748	NPHS2;TDRD5
chr1	7642279	7642355	77	*	2	0.0279273	0.000540791	0.000318543	0.000283847	-2.9954	-2.18072	cg05718501;cg06841244	VAMP3;CAMTA1
chr15	92398726	92399195	470	*	2	0.0279384	0.001363	0.00098033	0.000881137	3.68155	2.1516	cg02609271;cg12626076	ST8SIA2;SLCO3A1
chr6	170198971	170199193	223	*	2	0.02796	0.000434241	0.000539642	0.000327734	-2.7347	-1.97319	cg08542199;cg21168884	ERMARD;DLL1
chr1	246951647	246953273	1627	*	12	0.0280319	9.01442e-06	0.00763388	1.81064e-05	-2.97072	-1.17619	cg00532502;cg02359766;cg03340119;cg05314024;cg06912033;cg08535928;cg14057079;cg15176829;cg18950481;cg20897192;cg22560020;cg26898024	SCCPDH;AHCTF1
chr2	70336043	70336118	76	*	2	0.0280319	0.000101458	0.00140352	0.00017008	3.26392	2.57964	cg07586956;cg15236136	PCBP1;C2orf42
chr3	195959805	195959987	183	*	2	0.0280895	0.00205472	0.000302302	0.000541412	2.29493	1.41747	cg00741214;cg05096672	SLC51A;PCYT1A
chr15	91413236	91413642	407	*	2	0.0280938	0.000198643	0.0022351	0.000330597	2.99873	2.315	cg07381960;cg19348484	FES;FURIN
chr2	15317374	15317393	20	*	2	0.0281367	9.7372e-05	0.00149379	0.000167556	2.50534	2.35162	cg11067966;cg27424261	NBAS
chr17	76713041	76713805	765	*	8	0.0282333	7.07784e-06	0.0382421	8.78956e-05	1.36806	0.901808	cg00774077;cg10000837;cg12408363;cg12871285;cg13668327;cg16199176;cg23725139;cg26066951	DNAH17;CYTH1
chr3	51863401	51863672	272	*	2	0.0282737	0.000431221	0.000767687	0.000385663	-3.27578	-2.99302	cg08591330;cg20680906	IQCF2;IQCF3
chr7	6460966	6461341	376	*	2	0.0282819	0.00205752	0.000484203	0.000730275	-2.13603	-0.75041	cg22741272;cg22939593	DAGLB;RAC1
chr7	46820511	46820949	439	*	3	0.0283449	0.00238311	0.000388089	0.00071491	-3.76959	-1.89173	cg01525195;cg11382295;cg17617298	IGFBP3;TNS3
chr15	42174516	42174934	419	*	2	0.0283505	0.0138167	0.000239049	0.000882664	-7.56202	-3.66251	cg02852238;cg13481974	SPTBN5;PLA2G4B
chr10	104195699	104196541	843	*	6	0.0284187	7.6596e-06	0.0272454	7.75064e-05	1.91535	1.3306	cg05251190;cg05858126;cg08101174;cg08437570;cg13442016;cg15857661	CUEDC2
chr3	58885342	58885757	416	*	2	0.0284214	8.27809e-05	0.00304189	0.000173403	2.77158	2.38446	cg10214753;cg23850967	FAM3D
chr5	14676460	14676623	164	*	2	0.0284257	0.000508917	0.000271367	0.000251125	2.57678	1.59464	cg06805218;cg12803754	FAM105B;ANKH
chr16	3068529	3069456	928	*	4	0.0284291	0.00843132	0.00111502	0.000397524	-1.97119	-0.688452	cg02105042;cg08348475;cg10293804;cg20035459	TNFRSF12A;CLDN6
chr12	106620860	106621388	529	*	2	0.028456	0.000565131	0.000861213	0.000484023	2.32972	1.57214	cg02836578;cg19785826	NUAK1;CKAP4
chr7	95025736	95026937	1202	*	20	0.0284923	0.000222359	0.0686355	0.000422808	-1.86424	-0.596452	cg03301582;cg04080282;cg04685170;cg07121856;cg08461772;cg08828819;cg08898155;cg10329418;cg11435506;cg11700490;cg15500865;cg15927196;cg18241308;cg20985067;cg24750391;cg25161512;cg25572105;cg25879118;cg26457160;cg27166921	PON3
chr3	149094653	149095573	921	*	8	0.028519	6.1603e-06	0.0446647	0.000101784	0.942121	0.504143	cg08124030;cg10725542;cg14026546;cg17314034;cg23246821;cg23379566;cg26306106;cg26584465	TM4SF1
chr2	43232845	43233224	380	*	2	0.028521	0.000554633	0.000997666	0.000511873	1.6007	0.083166	cg03829441;ch.2.1030760R	HAAO;ZFP36L2
chr4	88140261	88140436	176	*	2	0.028521	0.00472361	0.000305937	0.000766676	3.02569	1.78911	cg03926751;cg13929988	KLHL8;AFF1
chr14	101369808	101370074	267	*	4	0.0285571	0.000226695	0.0101696	0.000274653	-3.07596	-1.90343	cg06205417;cg09207457;cg13320728;cg16333587	DIO3;RTL1
chr11	126002337	126002780	444	*	2	0.0286036	0.000792011	0.000687095	0.000532853	-3.85606	-2.31244	cg00593288;cg10095321	FAM118B;CDON
chr20	25039210	25040106	897	*	8	0.0286156	0.000228567	0.0117255	0.000339528	1.94546	1.06504	cg02086310;cg03321508;cg06138080;cg07287961;cg14695804;cg14810385;cg15988792;cg26325723	ACSS1
chr17	77982987	77984481	1495	*	9	0.0286192	6.69649e-05	0.00810371	6.72038e-05	-3.97547	-1.58714	cg00025795;cg01094683;cg01910125;cg02119073;cg05616122;cg15466505;cg16775460;cg23651149;cg25372072	CBX4;TBC1D16
chr10	65035200	65035625	426	*	2	0.0286192	0.0304398	0.000770089	0.00268084	1.21377	0.692128	cg09468107;cg09629757	NRBF2;JMJD1C
chr11	114127631	114128317	687	*	4	0.0286398	8.51147e-05	0.00748769	0.000197701	-3.08915	-2.19527	cg13915803;cg16208682;cg16269184;cg17978123	NNMT
chr14	101017381	101017706	326	*	3	0.0286398	0.00384574	0.000501085	0.000976184	-2.86552	-1.56139	cg01340971;cg16060620;cg19547697	WARS;BEGAIN
chr7	157466201	157466694	494	*	2	0.0286461	0.000143671	0.00508164	0.000307152	-2.6329	-2.3177	cg04694534;cg06437651	DNAJB6;PTPRN2
chr17	1509752	1510080	329	*	5	0.0286727	0.00231234	0.00788559	0.000799314	3.33862	1.75094	cg01438467;cg02188939;cg10359823;cg19880947;cg21949830	PITPNA;SLC43A2
chr17	7292728	7293671	944	*	2	0.028748	2.77091e-05	0.00125334	5.69714e-05	-3.67762	-2.88869	cg04537941;cg14097117	TNK1;TMEM256-PLSCR3
chr7	144539618	144539872	255	*	2	0.028754	0.000565578	0.000353889	0.000308347	2.82726	1.65498	cg08738297;cg20007255	TPK1
chr2	179428284	179428333	50	*	2	0.028786	0.00617938	9.27331e-05	0.000341298	3.90202	1.79537	cg10939966;cg27495572	PLEKHA3;TTN
chr9	135044676	135045135	460	*	2	0.0288109	0.000743635	0.0006798	0.000510449	2.91916	0.922101	cg13951272;cg19698585	NTNG2;SETX
chr12	109977148	109977218	71	*	2	0.0288797	9.41136e-05	0.00413471	0.00020506	-3.31556	-0.816957	cg02489769;cg08269660	MVK;UBE3B
chr20	52446115	52446424	310	*	2	0.0288797	0.0016363	0.000325201	0.000510826	2.3598	1.36956	cg03511437;cg11321389	ZNF217;BCAS1
chr1	45955733	45956256	524	*	3	0.0288827	0.000338145	0.00679296	0.000539508	1.79197	1.28328	cg00129132;cg00566999;cg00969787	TESK2
chr5	76028910	76028950	41	*	2	0.0288852	8.07423e-05	0.00354283	0.000174637	2.77585	2.65528	cg12524168;cg20417024	F2RL1;F2R
chr16	12629407	12630008	602	*	2	0.0289133	9.67782e-05	0.00222818	0.00018488	2.80758	2.23568	cg12946613;cg16437202	CPPED1;SNX29
chr5	38147801	38148572	772	*	5	0.0289133	0.00608788	0.00134745	0.000629051	-2.01544	-0.741595	cg03000014;cg08221177;cg11659829;cg24524879;cg24635930	GDNF;EGFLAM
chr4	6995090	6995243	154	*	2	0.0289403	0.000123961	0.00171935	0.000211229	1.80063	1.57615	cg04470688;cg04473376	CCDC96;TBC1D14
chr9	2764442	2764530	89	*	2	0.0289559	8.69029e-05	0.00254609	0.000174199	2.0141	1.65715	cg01158436;cg26106747	KCNV2;KIAA0020
chr3	125823954	125824732	779	*	4	0.0290578	0.000120352	0.00739566	0.000197484	-2.85866	-1.82558	cg09105889;cg12174576;cg15143545;cg15167276	SLC41A3;ALDH1L1
chr11	72681982	72682460	479	*	2	0.0291422	0.0015808	0.000532324	0.000678178	3.20403	1.85776	cg02773698;cg08588453	ATG16L2;FCHSD2
chr6	31465075	31465461	387	*	5	0.0292088	0.000725778	0.00469339	0.000476839	2.59328	1.0768	cg00774100;cg07022880;cg08009669;cg09121623;cg10715529	MICB
chr17	1104627	1104805	179	*	4	0.0292494	0.00145883	0.0027048	0.000290207	3.03832	1.66567	cg02352716;cg04042333;cg12426470;cg12747467	BHLHA9;ABR
chr5	158475419	158475854	436	*	2	0.0292522	0.00389966	0.000538179	0.00104581	-3.35133	-1.36491	cg11690724;cg22163391	EBF1
chr17	65039817	65040535	719	*	4	0.0292787	0.00462993	0.000806853	0.000571264	-3.50682	-1.18547	cg04766365;cg17380770;cg19716073;cg21977075	CACNG1
chr14	105552575	105553575	1001	*	5	0.0292882	3.71466e-05	0.00873571	8.23372e-05	-2.36289	0.121627	cg09058635;cg11576123;cg15540371;cg18559344;cg19700746	GPR132;JAG2
chr1	8878173	8878243	71	*	3	0.029316	0.003133	0.000281291	0.000301638	2.52079	1.30298	cg01935967;cg03227456;cg11479570	RERE
chr22	30988148	30988475	328	*	5	0.0293394	3.39226e-05	0.00278661	6.63797e-05	1.76959	0.523812	cg00059424;cg03513315;cg03780021;cg06488842;cg25621037	PES1
chr6	45678413	45678425	13	*	2	0.0293394	8.26635e-05	0.00313708	0.000174231	2.09282	1.98804	cg16941430;cg24234212	SUPT3H;CLIC5
chr8	49532203	49532340	138	*	2	0.0293758	0.00113004	0.000519465	0.000560174	-3.51799	-2.21511	cg15236532;cg22146606	EFCAB1;UBE2V2
chr7	98869768	98869778	11	*	2	0.0294047	0.000555635	0.000549933	0.00038469	2.58986	1.94656	cg15807655;cg17654107	KPNA7;ARPC1A
chr14	105057023	105057400	378	*	3	0.0294047	0.00017111	0.0087355	0.000410976	-1.73278	-1.31714	cg23497364;cg24873258;cg25602954	C14orf180;TMEM179
chr2	3199829	3200316	488	*	4	0.0294829	9.81623e-05	0.00289309	0.000212239	1.9467	0.564669	cg09976369;cg14920386;cg17494897;cg20294870	MYT1L;TRAPPC12
chr22	29382602	29382697	96	*	2	0.0295451	0.000109815	0.00158968	0.00018764	-2.27622	-2.19493	cg13374956;cg25440894	KREMEN1;ZNRF3
chr10	11251111	11251269	159	*	2	0.0295689	0.000145193	0.00109539	0.000207377	1.87064	1.59113	cg09760098;cg12882730	CELF2;USP6NL
chr5	90515112	90515572	461	*	2	0.0296165	6.25319e-05	0.00333923	0.000138323	1.27355	1.27351	cg11483105;cg18974949	ARRDC3;GPR98
chr1	156915103	156915721	619	*	4	0.0296165	0.00022535	0.0022468	0.000225996	-3.59338	-1.70524	cg05610356;cg07492680;cg08965013;cg22648984	PEAR1;ARHGEF11
chr2	8333768	8334251	484	*	2	0.029638	0.0010445	0.00064275	0.00060362	2.08487	0.516948	cg04609239;cg25607025	ID2
chr5	64110063	64110449	387	*	2	0.029648	0.0409805	0.000240869	0.00108404	2.40155	1.17304	cg02777022;cg16801708	CWC27;ADAMTS6
chr8	126010266	126010470	205	*	4	0.0297151	0.00137885	0.000509111	0.00017983	-1.44404	0.133298	cg00908185;cg02226697;cg12267291;cg16279003	SQLE
chr6	74404879	74405048	170	*	2	0.0297751	0.00279377	0.00927906	0.00387446	2.13825	1.47294	cg23004174;cg25850808	CD109
chr2	158325604	158325964	361	*	2	0.0298342	7.79443e-05	0.00366014	0.000170339	1.68484	1.35702	cg00659068;cg10850532	CYTIP;ACVR1C
chr12	96635731	96635810	80	*	2	0.0298657	0.000290688	0.00054835	0.000255849	2.01747	1.44484	cg03247247;cg25204718	ELK3;CDK17
chr11	16811409	16811718	310	*	2	0.0298861	0.000452314	0.000613372	0.000357759	-3.59663	-2.46932	cg00890897;cg17178534	C11orf58;PLEKHA7
chr3	65940167	65940361	195	*	4	0.030029	4.60714e-05	0.0165633	0.000219216	-1.13174	-1.00197	cg01104230;cg13268590;cg13700089;cg19800061	MAGI1
chr3	153837327	153837706	380	*	2	0.0301523	0.000322664	0.00322487	0.000538569	-1.09831	-0.911807	cg09039874;cg16014309	ARHGEF26
chr20	47013687	47013841	155	*	4	0.0301904	2.43871e-05	0.0202714	0.000146395	0.822578	0.696864	cg00070912;cg07019386;cg18598695;cg25181043	SULF2;PREX1
chr9	75814751	75815201	451	*	2	0.0302045	0.00243284	0.000558054	0.000864153	-1.21592	-0.873982	cg00683266;cg17022737	ANXA1
chr1	59392783	59392956	174	*	2	0.0302116	0.00047068	0.000369136	0.000283663	3.53825	1.1269	cg10171831;cg15953711	FGGY;JUN
chr3	46943819	46943940	122	*	2	0.0302455	0.00052084	0.000277397	0.00025751	-4.84418	-2.87588	cg08460407;cg27540152	NBEAL2;PTH1R
chr1	949392	949893	502	*	5	0.0302834	2.12013e-05	0.0291611	0.00017419	1.49982	1.11126	cg03811829;cg04788999;cg11211792;cg16526047;cg20062691	ISG15
chr4	89378894	89379578	685	*	5	0.0303209	0.000112045	0.0149482	0.000317754	1.69031	1.17603	cg02215171;cg03614362;cg08750951;cg09053843;cg24922246	HERC5
chr10	80921785	80922014	230	*	2	0.0303536	0.00151776	0.000343509	0.000509884	-3.02846	-1.97424	cg06311168;cg07370745	PPIF;ZMIZ1
chr1	156784869	156785798	930	*	6	0.0303716	0.000123125	0.00686565	0.000420798	3.61009	1.93841	cg00626119;cg02122575;cg10811945;cg24892963;cg25630380;cg25827666	SH2D2A;PRCC
chr1	158900644	158901032	389	*	2	0.0303849	8.93217e-05	0.0040235	0.000195003	1.83451	1.76117	cg13539789;cg15036529	PYHIN1
chr19	37099006	37099309	304	*	3	0.0303849	0.000106082	0.0034876	0.000227604	-2.84835	-1.88732	cg00715163;cg16876484;cg21042042	ZNF382;ZNF461
chr14	74862615	74862957	343	*	2	0.0303996	0.00114652	0.000387455	0.000476496	-2.71921	-1.96524	cg05636058;cg25641032	SYNDIG1L;VRTN
chr17	37926322	37927002	681	*	3	0.0304266	0.000161407	0.00753814	0.000330919	1.98154	1.47134	cg09250976;cg13686952;cg17009628	GRB7;IKZF3
chr13	103514655	103515035	381	*	5	0.0304716	0.000404325	0.00108757	0.000294068	2.14222	-0.309596	cg00691940;cg00884663;cg10258411;cg14904079;cg23044680	ERCC5;SLC10A2
chr1	236323243	236323313	71	*	2	0.0304931	0.000121853	0.00220437	0.000222756	2.13907	1.9251	cg11562727;cg16940259	GPR137B;ERO1LB
chr13	73355909	73357004	1096	*	16	0.0304931	0.000367241	0.0119826	0.000442039	1.83909	0.221646	cg00166327;cg00509309;cg00949022;cg02162950;cg04777052;cg05004337;cg06116962;cg07787703;cg08910551;cg12930920;cg14004527;cg19929646;cg23982868;cg24666196;cg26058420;cg26597500	DIS3;PIBF1
chr8	142142872	142143574	703	*	2	0.0304963	0.000124419	0.00333073	0.00024976	2.17581	1.91723	cg07695837;cg22457637	DENND3;SLC45A4
chr10	15202797	15203181	385	*	3	0.0305005	3.71424e-05	0.00739127	0.000128936	-1.42335	-0.233431	cg09759539;cg12933976;cg16050653	NMT2;RPP38
chr4	174202697	174203520	824	*	6	0.0305085	2.01973e-05	0.0260189	0.00014027	1.05573	0.74354	cg04217212;cg04328001;cg08699441;cg13220973;cg17521426;cg19884032	HMGB2;GALNT7
chr2	210560822	210561998	1177	*	4	0.03055	1.90132e-05	0.00227824	4.56647e-05	2.30825	0.0687115	cg13847331;cg15155371;cg18978003;cg19408495	UNC80;MAP2
chr1	32478846	32479650	805	*	10	0.0305634	2.64479e-05	0.0271913	0.000187327	-0.803363	-0.375995	cg00166706;cg02996314;cg06296959;cg06512514;cg11833275;cg12639796;cg23470037;cg24828987;cg25192948;cg27610645	KHDRBS1
chr8	22411728	22412273	546	*	4	0.0305867	0.000179127	0.00724403	0.000335192	-2.38058	-1.64357	cg04771042;cg09109351;cg11392655;cg24752967	PDLIM2;SORBS3
chr12	54965503	54965787	285	*	2	0.0306005	0.00012779	0.00251679	0.000239416	-3.15409	-2.83918	cg00706966;cg19395032	PPP1R1A;PDE1B
chr11	105962160	105963047	888	*	3	0.0306005	0.00015691	0.00260348	0.000288681	2.50515	1.59096	cg01472839;cg06083887;cg06252441	AASDHPPT;GUCY1A2
chr12	6645287	6645571	285	*	2	0.0306005	0.000450147	0.0050137	0.000793761	1.89598	1.84422	cg06362313;cg21225563	GAPDH;IFFO1
chr11	45231175	45232364	1190	*	4	0.030607	0.00679468	0.000873652	0.00101534	-3.74103	-1.71369	cg00328729;cg05515072;cg05648472;cg22731637	PRDM11;SYT13
chr3	195973977	195974349	373	*	4	0.0306427	0.000982277	0.000590838	0.000342041	2.35313	1.37801	cg01139080;cg02803925;cg04068159;cg07641926	SLC51A;PCYT1A
chr10	43571169	43571650	482	*	3	0.0306427	0.000154206	0.00804391	0.000420087	-2.97455	-1.95754	cg01289552;cg03336861;cg23042076	RET
chr3	32474566	32474793	228	*	2	0.030654	0.0198119	0.00014064	0.000617222	1.62205	0.882636	cg14016406;cg27133780	CMTM7;CMTM6
chr5	95251927	95252658	732	*	2	0.03069	2.8849e-05	0.00213741	6.51309e-05	2.18282	2.1171	cg06277666;cg16998950	GLRX;ELL2
chr21	40686388	40686797	410	*	6	0.03069	0.0160533	0.00457475	0.000762954	1.88256	0.882297	cg03002107;cg05543107;cg15471946;cg17221439;cg19016431;cg23853354	BRWD1
chr11	113649020	113649065	46	*	2	0.030701	0.000227166	0.00147117	0.000320627	1.7676	1.34042	cg02121547;cg17942388	ZW10;CLDN25
chr4	3516065	3516758	694	*	5	0.0307128	6.06377e-05	0.0204695	0.000281773	-2.05744	-1.24318	cg00356499;cg04857395;cg08297640;cg26401028;cg27321949	LRPAP1;DOK7
chr8	1776195	1776347	153	*	2	0.0307612	0.000115186	0.00201166	0.000207835	-1.77385	-1.60931	cg06255547;cg24889829	KBTBD11;ARHGEF10
chr15	43812743	43813572	830	*	3	0.0307612	6.66474e-05	0.00812973	0.000209773	-2.95542	-2.1725	cg10407096;cg19970588;cg24785788	MAP1A;PPIP5K1
chr2	11881225	11881420	196	*	3	0.0307612	0.00180277	0.00122707	0.000294129	-2.68423	-1.61987	cg11774850;cg24519596;cg26823535	TRIB2;LPIN1
chr6	32808504	32808918	415	*	6	0.0308183	4.35945e-05	0.00871504	0.000184742	-1.88348	-0.220401	cg08331398;cg12048225;cg12094903;cg18505752;cg23750151;cg25693349	TAP2;ENSG00000250264
chr17	1986888	1987136	249	*	3	0.0308183	0.00128786	0.00450789	0.000503311	3.11243	1.69855	cg01201120;cg01839401;cg05952895	SRR;HIC1
chr7	157620445	157620943	499	*	4	0.0308348	0.000140849	0.00679627	0.000298984	-1.97747	-0.839227	cg05135176;cg07183450;cg11111139;cg12419766	DNAJB6;PTPRN2
chr11	6477399	6478177	779	*	5	0.0309045	0.00140537	0.00076289	0.000469002	-2.08098	-1.00613	cg12283247;cg14417711;cg14847305;cg16547081;cg17580363	HPX;TRIM3
chr20	42180301	42180495	195	*	2	0.0309081	0.00010571	0.00426217	0.00022808	-2.98523	-2.847	cg09878346;cg20982653	SGK2;L3MBTL1
chr22	43570062	43570418	357	*	4	0.0309157	0.000152642	0.00939506	0.000229522	5.04097	-0.117394	cg00801034;cg01021975;cg07283415;cg18016195	TTLL12;TSPO
chr12	7308033	7308853	821	*	6	0.0309465	0.000899634	0.0103117	0.000869947	-3.43524	-1.28606	cg01672655;cg04702647;cg09750772;cg09928672;cg12811942;cg27610491	PEX5;CLSTN3
chr11	68169997	68170439	443	*	2	0.0309465	0.0125851	0.000549392	0.0016341	2.17832	0.887283	cg17317861;cg18065542	PPP6R3;LRP5
chr3	195106412	195106547	136	*	2	0.0309744	9.0259e-05	0.00359926	0.000192881	2.31443	2.29474	cg16032884;cg22677379	XXYLT1;ACAP2
chr16	34442283	34443120	838	*	6	0.0310191	0.000785003	0.000650787	0.000525876	-1.22137	-0.594765	cg01873249;cg07997370;cg10678190;cg12845650;cg14512630;cg26857370	ENSG00000259680
chr21	45712938	45713719	782	*	5	0.0310293	0.0114729	0.000695727	0.000499335	6.02893	1.81056	cg19450046;cg21438602;cg23366234;cg25783241;cg26472802	PFKL;AIRE
chr2	81097327	81097499	173	*	3	0.0310715	8.85617e-05	0.00275858	0.000194932	-2.4334	-1.87231	cg01212322;cg08174370;cg13329013	LRRTM1
chr5	31754271	31754553	283	*	2	0.0310715	0.000199208	0.0011295	0.000265021	-3.66776	-2.50586	cg00672770;cg11788665	PDZD2;GOLPH3
chr7	114066523	114066583	61	*	2	0.0310745	0.000146678	0.00119205	0.000215004	-2.3642	-1.99949	cg01754290;cg26081767	MDFIC;FOXP2
chr14	105130259	105130703	445	*	2	0.0310745	0.000191089	0.002514	0.00033149	-3.92534	-0.717559	cg16623652;cg21562656	TMEM179;INF2
chr16	2013058	2013573	516	*	4	0.031123	0.0141658	0.00139574	0.0024213	3.04911	0.808694	cg14386870;cg18114093;cg26876834;cg27545630	RNF151;RPS2
chr7	2449456	2449916	461	*	2	0.0311646	0.000130071	0.00305428	0.00025432	1.46443	1.34394	cg02303074;cg12692029	LFNG;CHST12
chr9	115093661	115094058	398	*	2	0.0311646	0.000449812	0.00589243	0.000827502	0.925991	0.797192	cg00008629;cg15167811	SUSD1;PTBP3
chr3	192561224	192561922	699	*	3	0.0312244	7.62259e-05	0.00498249	0.000152198	-3.63485	-2.40912	cg09326780;cg10257512;cg14991595	FGF12;MB21D2
chr11	78386279	78387569	1291	*	8	0.0312528	8.41069e-05	0.00285443	4.69901e-05	-2.52352	-0.818573	cg01943983;cg07233109;cg08683012;cg09143850;cg09286493;cg11002763;cg15006118;cg24860429	NARS2;TENM4
chr19	42975954	42976313	360	*	2	0.0312611	0.00062252	0.000726889	0.000473967	-3.96881	-2.48274	cg04008237;cg20935903	CXCL17;CEACAM1
chr19	16683254	16683989	736	*	10	0.0312926	0.00304627	0.00104626	0.000497443	-3.36891	-0.171254	cg01295842;cg02463426;cg03740984;cg06630098;cg12500284;cg13678592;cg15235057;cg24119481;cg24872076;cg24924210	SLC35E1
chr10	72531641	72532279	639	*	2	0.0313034	0.000284106	0.00135085	0.000366432	-2.30653	-1.6381	cg07781668;cg22732068	TBATA;ADAMTS14
chr17	80307234	80307284	51	*	2	0.0313303	0.0147343	0.000102237	0.000448948	-3.88693	-1.86259	cg08413381;cg21373156	SECTM1;TEX19
chr20	3868713	3869033	321	*	5	0.0313365	0.00215989	0.0101837	0.000438897	2.30023	1.03372	cg02187196;cg05644028;cg09049660;cg17466991;cg23908269	PANK2
chr6	160351986	160352218	233	*	2	0.0313375	0.00365894	0.000184273	0.000486549	2.28903	0.887572	cg02744089;cg03972727	IGF2R;MAS1
chr12	50466966	50467739	774	*	6	0.0313377	0.00176065	0.0165587	0.00087988	-2.03473	-1.25999	cg18763639;cg19173695;cg19621317;cg20044208;cg21519027;cg22073673	SMARCD1;ASIC1
chr17	727706	727791	86	*	3	0.0313445	0.000498471	0.000483304	0.000275189	-3.28263	-1.46518	cg02824818;cg05390141;cg16333078	GLOD4;NXN
chr2	202723702	202724145	444	*	3	0.0313528	5.44958e-05	0.00890324	0.000186078	1.79641	0.747573	cg01646362;cg08806459;cg16672263	FZD7;CDK15
chr19	36469774	36470198	425	*	2	0.0314194	0.00501727	0.0003832	0.00091892	-2.79328	-1.2507	cg20798824;cg26114500	SDHAF1;LRFN3
chr1	41300705	41301421	717	*	2	0.0314407	4.4233e-05	0.00241829	9.66976e-05	-2.27269	-2.21481	cg00212470;cg26640533	CITED4;KCNQ4
chr1	85743343	85743732	390	*	5	0.0314493	0.0086865	0.00262444	0.000840945	-1.56093	-0.589051	cg04923132;cg05475904;cg16377367;cg17322118;cg26981299	BCL10
chr8	38570745	38570814	70	*	2	0.03145	0.000105189	0.00418591	0.000226367	3.58491	0.68518	cg09466003;cg16924776	FGFR1;TACC1
chr4	40193830	40194771	942	*	7	0.0314569	0.00169567	0.0106538	0.000929191	-1.68865	-0.756745	cg04173521;cg09803694;cg10562433;cg12292925;cg12377355;cg22671732;cg22895468	RHOH
chr10	99095883	99095890	8	*	2	0.0314631	0.000781347	0.000273966	0.000318365	1.67672	1.25974	cg05112828;cg15842544	FRAT2
chr5	176216823	176217086	264	*	2	0.031475	0.00765312	0.000120501	0.000443414	1.25164	0.550892	cg06537609;cg19488804	UNC5A;TSPAN17
chr10	129678749	129678943	195	*	2	0.0315512	0.0157782	0.000169639	0.000689988	2.06107	0.910727	cg11529628;cg15092239	CLRN3;FOXI2
chr10	90611604	90611911	308	*	6	0.0315881	1.05346e-05	0.025438	0.000110521	1.58707	1.19943	cg01561719;cg02538681;cg03249630;cg15945235;cg21674901;cg25064712	STAMBPL1;LIPM
chr8	103109790	103110169	380	*	2	0.0316032	0.00468961	0.000404237	0.000929363	2.31005	1.45348	cg04019115;cg26824071	NCALD;GRHL2
chr6	15504844	15505345	502	*	5	0.0316936	0.00230043	0.00921645	0.00136407	-1.83141	-0.921148	cg03173502;cg10975897;cg13027183;cg18188328;cg20052079	DTNBP1;JARID2
chr5	17436371	17436741	371	*	6	0.0317255	0.000137761	0.00890544	0.000286808	2.50721	1.06056	cg00308914;cg10277986;cg12411012;cg12441242;cg12692600;cg12861581	BASP1
chr8	57357785	57358928	1144	*	13	0.0317303	0.000450273	0.0281694	0.000212319	-2.04962	-0.637271	cg00468400;cg04127342;cg04598121;cg04612444;cg05450771;cg12877723;cg15064393;cg18331519;cg18742346;cg19414741;cg21694941;cg22848150;cg24645221	PENK
chr6	106957081	106957995	915	*	6	0.0317327	0.000168302	0.0169511	0.000370284	1.36741	0.912975	cg02424139;cg12510568;cg12674357;cg20661257;cg20796467;cg27632402	AIM1
chr3	50294236	50294603	368	*	2	0.0317539	0.00673764	0.000390274	0.00103626	2.82848	1.07653	cg02225986;cg06181697	LSMEM2;GNAI2
chr6	31079110	31079555	446	*	4	0.0317728	0.013714	0.00395225	0.00124802	-2.53702	-1.16676	cg08951273;cg10185489;cg15993401;cg17323974	C6orf15;MUC22
chr17	42786676	42787022	347	*	2	0.0317728	0.0171391	0.000653692	0.00203975	1.79786	1.03993	cg05552616;cg16931499	DBF4B
chr5	76010444	76010658	215	*	4	0.031779	4.99929e-05	0.0045338	0.000128082	1.37722	0.900252	cg03043127;cg14714391;cg19735421;cg26594335	F2R
chr3	99217826	99218783	958	*	3	0.031779	0.00156808	0.00148636	0.000390799	-1.53363	-0.0491399	cg02646433;cg05973057;cg16903850	DCBLD2;COL8A1
chr19	10335095	10335510	416	*	4	0.0318769	0.00106272	0.0121318	0.000406166	-2.71211	-0.730917	cg00318084;cg02414586;cg09704448;cg12965464	DNMT1;S1PR2
chr17	4631697	4631822	126	*	2	0.031942	0.000107054	0.002682	0.000209892	1.97392	1.72941	cg02299931;cg18520696	MED11
chr12	105157208	105157333	126	*	2	0.0319584	0.000110764	0.00397663	0.000234458	2.57201	2.26607	cg21831240;cg27267248	SLC41A2;CHST11
chr1	244623953	244624883	931	*	10	0.0319643	0.00511525	0.0173094	0.000310381	1.57756	0.633414	cg00667343;cg06376718;cg11145055;cg13938876;cg18299356;cg21496377;cg21916655;cg22712329;cg24304712;cg27543700	C1orf101
chr5	134094426	134094872	447	*	6	0.0320558	4.53194e-05	0.0112898	9.88673e-05	1.31272	0.382352	cg03903705;cg03958269;cg07143817;cg17873919;cg21962918;cg26074535	DDX46
chr15	64679265	64680295	1031	*	13	0.0320701	4.92937e-05	0.0107816	0.00016217	1.55526	0.190931	cg01359469;cg03589485;cg05019168;cg09834351;cg09874600;cg11295948;cg13885043;cg14094882;cg16199144;cg19329389;cg23333220;cg24354072;cg26902735	TRIP4
chr17	80816385	80816851	467	*	3	0.0320939	0.00135671	0.00462922	0.000528968	1.8455	1.33344	cg07769421;cg13323074;cg23892310	ZNF750;B3GNTL1
chr2	237076135	237077920	1786	*	14	0.0320982	0.000126014	0.0126157	1.37931e-05	-1.79539	-0.621858	cg00551389;cg01973124;cg06954481;cg08767286;cg13895867;cg14532827;cg15765724;cg16023545;cg18052020;cg19052355;cg19714279;cg19761848;cg21426003;cg23095584	GBX2
chr1	51791650	51791825	176	*	2	0.0320982	0.000169165	0.00124138	0.000242676	-2.86952	-0.514846	cg04458299;cg20133395	TTC39A;RNF11
chr19	11347359	11347513	155	*	3	0.0320982	0.000223577	0.00180955	0.000314717	-4.10243	-2.77266	cg00586551;cg05718253;cg21487509	C19orf80
chr19	39235936	39236354	419	*	3	0.0321327	0.0544489	0.00016121	0.00105601	-3.10894	-1.27036	cg03253867;cg07810162;cg15698196	CAPN12
chr1	205799480	205799640	161	*	2	0.0321882	0.000103844	0.00317921	0.00021226	-2.36739	-2.2962	cg08720477;cg08750521	SLC41A1;PM20D1
chr11	8932380	8932965	586	*	12	0.0321937	0.00148528	0.00122853	0.000462179	2.07152	0.157254	cg01129414;cg01648301;cg04352944;cg05955334;cg05969296;cg08561325;cg08690721;cg11703957;cg17516138;cg21944027;cg23733744;cg26362531	ST5;AKIP1
chr19	18851247	18852020	774	*	2	0.0321987	4.2877e-05	0.00238194	9.38601e-05	-3.24697	-2.48392	cg04586632;cg12084484	COMP;CRTC1
chr17	7959907	7960424	518	*	4	0.0322251	0.000422972	0.00576618	0.000358142	2.11984	0.297854	cg07840332;cg08960549;cg14467464;cg23987336	ALOX15B;ALOX12B
chr7	150884331	150885361	1031	*	14	0.0322251	0.000670299	0.0333719	0.000466782	-3.35602	-1.3368	cg00634189;cg03963446;cg04671739;cg05181846;cg07609372;cg10980293;cg13594957;cg13645954;cg13675592;cg16537044;cg16564894;cg19355858;cg25786651;cg26159905	ASB10
chr16	31206526	31206675	150	*	2	0.0322277	0.000304277	0.000785236	0.000309266	2.32315	1.61529	cg18807988;cg20943286	PYCARD;FUS
chr13	80324480	80324655	176	*	2	0.0323377	0.000186147	0.00108845	0.00024882	1.39416	0.0245391	cg23364497;cg24562110	NDFIP2;SPRY2
chr7	27283409	27283613	205	*	6	0.0323486	0.00245915	0.00672277	0.000390107	-3.0086	-1.28236	cg01790002;cg04681554;cg10620616;cg12675209;cg16355271;cg19355120	EVX1;HIBADH
chr1	109133234	109133763	530	*	2	0.0323486	0.000481564	0.0012903	0.000521364	1.32109	1.14863	cg08771528;cg22760465	HENMT1;NBPF6
chr1	40861911	40863166	1256	*	4	0.032351	6.69915e-06	0.00689582	3.26263e-05	2.16653	1.65197	cg00229231;cg05021121;cg05545266;cg24395217	ZFP69B;SMAP2
chr17	1787000	1787112	113	*	3	0.0323683	0.0001816	0.00238986	0.000281418	1.6043	0.503505	cg04936599;cg16625402;cg19228665	RPA1;RTN4RL1
chr15	77280925	77281418	494	*	3	0.0324144	8.15303e-05	0.00757976	0.000234944	2.22532	1.57765	cg07102252;cg09967176;cg21204620	PSTPIP1;RCN2
chr8	141599141	141599436	296	*	6	0.0324669	3.49846e-05	0.019255	0.000157682	2.33281	1.68809	cg01860356;cg06401414;cg11006453;cg13157980;cg19352830;cg23731089	AGO2;CHRAC1
chr5	140789247	140789745	499	*	2	0.032474	0.00102603	0.00149736	0.000916779	-1.55599	-1.14341	cg07017875;cg19247475	PCDHGA10
chr12	115135368	115136308	941	*	26	0.0325816	0.00876905	0.0205996	0.000312925	-1.58	-0.463077	cg00737571;cg01622437;cg01725548;cg07147449;cg07969619;cg10767192;cg11078221;cg11199046;cg12106728;cg12368612;cg12513880;cg12698813;cg14793406;cg15266705;cg17101165;cg17173663;cg17428559;cg18788932;cg19248676;cg19887700;cg22489153;cg22586653;cg23243267;cg23342718;cg23367107;cg25106645	TBX3
chr6	168161981	168162246	266	*	2	0.0325816	0.000319956	0.00158578	0.000423745	-3.08768	-2.22139	cg12250096;cg14904946	TCP10;C6orf123
chr7	100433983	100434510	528	*	2	0.0326055	0.00651908	0.00107662	0.00205616	-3.42565	-1.86164	cg12616177;cg22728904	SLC12A9;EPHB4
chr8	1978647	1978940	294	*	3	0.0326483	0.0118925	9.67091e-05	0.000689837	1.80838	0.840843	cg04441843;cg07920250;cg24885213	MYOM2;KBTBD11
chr1	11118880	11119225	346	*	4	0.0326762	0.00208162	0.00111985	0.00101923	3.3408	1.52108	cg05644049;cg07148896;cg19757631;cg27435026	MASP2;SRM
chr14	93405937	93406498	562	*	4	0.0327148	0.000242935	0.0146074	0.000400245	-1.12864	-0.669841	cg05049312;cg08087268;cg13729548;cg16479323	CHGA;ITPK1
chr16	85470485	85470674	190	*	3	0.0327576	0.00019248	0.00364377	0.000252291	-2.61781	-0.991619	cg03574306;cg09556515;cg16739178	FAM92B;GSE1
chr1	187445635	187445942	308	*	2	0.0327576	0.000219301	0.00134974	0.00030311	1.55246	1.54542	cg17608619;cg27440574	PLA2G4A
chr11	58953689	58954091	403	*	2	0.032794	0.00228552	0.000808583	0.00104837	-3.32184	-1.29302	cg08628580;cg11340527	DTX4;MPEG1
chr7	157224017	157224041	25	*	3	0.0328114	0.000283054	0.00401052	0.000253785	1.43993	1.24008	cg05331807;cg10012512;cg23275972	DNAJB6
chr1	228112806	228113207	402	*	5	0.0328215	0.000145388	0.0109635	0.000225097	-4.22237	-1.80333	cg04546165;cg06268632;cg17786864;cg23098305;cg26682608	WNT9A;PRSS38
chr9	12814397	12814643	247	*	4	0.0328349	0.00124671	0.00904979	0.000335035	1.48506	0.965115	cg05819061;cg06034194;cg08230167;cg15441605	TYRP1;MPDZ
chr14	97847103	97847371	269	*	2	0.0328622	0.00827975	0.000207659	0.000691466	3.50936	1.9514	cg01821575;cg15919109	VRK1
chr5	122620929	122621645	717	*	5	0.032929	4.56937e-05	0.0157375	0.000228951	1.5441	1.04543	cg05221748;cg05692123;cg15125798;cg17807172;cg23949389	CEP120;PRDM6
chr11	33718099	33718369	271	*	2	0.0329767	0.000419163	0.000778434	0.000381033	-3.41007	-2.04071	cg13714975;cg23353945	C11orf91;KIAA1549L
chr10	101090471	101090558	88	*	2	0.0329972	0.00086963	0.00031145	0.000362973	-1.80043	-1.15731	cg15019541;cg15430659	CNNM1;GOT1
chr6	28226094	28226203	110	*	2	0.0331439	0.00671296	0.00013264	0.00046142	-3.04113	-1.62863	cg00482232;cg26881102	NKAPL
chr10	87828462	87828626	165	*	2	0.0331684	0.000868517	0.000285857	0.000344912	-3.27399	-1.96538	cg04285540;cg17421193	GRID1
chr14	106064508	106064839	332	*	2	0.0331684	0.0133397	0.00024578	0.00089462	-3.5072	-1.85185	cg09281891;cg23708133	TMEM121
chr1	198567998	198568202	205	*	3	0.0331768	8.10031e-05	0.00449291	0.000208818	1.9763	1.87057	cg01560057;cg09574909;cg15742712	ATP6V1G3;PTPRC
chr3	156807379	156807691	313	*	5	0.033181	6.63518e-05	0.0141551	0.000184338	2.17929	1.51357	cg00673344;cg04265842;cg11931463;cg21243455;cg26331343	CCNL1;TIPARP
chr11	71293184	71294208	1025	*	4	0.0332331	6.19604e-05	0.00376042	7.43599e-05	-2.40344	-1.57674	cg03158218;cg06783981;cg09784886;cg26527709	KRTAP5-11
chr10	14687288	14687422	135	*	2	0.0332331	0.000101404	0.00399123	0.000217405	1.35667	1.27972	cg12111679;cg18556939	FRMD4A;CDNF
chr11	75163455	75163920	466	*	2	0.0332331	0.000170621	0.00357094	0.0003304	-2.91225	-2.58248	cg18429142;cg24565600	KLHL35;GDPD5
chr17	3625974	3627240	1267	*	12	0.0332331	0.006957	0.0049274	0.000579786	-2.30019	-0.137254	cg01357671;cg01704226;cg09064848;cg13554100;cg13868654;cg14971744;cg18755191;cg19585196;cg21199995;cg23861097;cg23979544;cg26250143	GSG2
chr6	17633925	17634009	85	*	2	0.0332902	0.0558078	0.000112383	0.000576673	3.3458	1.69197	cg02973778;cg10998158	FAM8A1;NUP153
chr15	78079336	78079584	249	*	4	0.033329	0.000373789	0.00683852	0.000436601	-1.66551	-0.958248	cg00413852;cg11286541;cg16244977;cg20086133	LINGO1;TBC1D2B
chr11	65314021	65314556	536	*	6	0.0333309	4.45067e-05	0.0267112	0.000291565	-0.594026	-0.39594	cg04255276;cg05638689;cg13044675;cg19414233;cg24392577;cg27253286	LTBP3;SCYL1
chr20	47896448	47897451	1004	*	8	0.0333555	1.05472e-05	0.0410695	0.000148593	2.17091	1.32468	cg01188753;cg01644741;cg06893362;cg10177030;cg16704590;cg18598146;cg25531857;cg27229100	ZNFX1
chr16	89689757	89690262	506	*	4	0.0333555	6.27684e-05	0.0129903	0.000250117	0.842684	0.673824	cg00996377;cg01079242;cg02393727;cg05347456	SPATA33;DPEP1
chr11	102459682	102459860	179	*	2	0.0333555	0.000199242	0.0011194	0.000264194	2.15617	1.4857	cg02484781;cg08389554	MMP7;MMP20
chr6	84140564	84141738	1175	*	13	0.0333558	0.000160299	0.0261079	0.000208729	2.71221	0.835474	cg01121127;cg02366534;cg05033713;cg05387146;cg06836736;cg08257003;cg10948359;cg16701167;cg18482373;cg21657916;cg23752642;cg24881834;cg27138281	ME1
chr13	79183932	79184529	598	*	3	0.0333591	0.000475677	0.00639639	0.000602007	-1.16982	-0.819766	cg07837209;cg07937631;cg25815229	POU4F1;RNF219
chr1	28928325	28928553	229	*	3	0.0333614	0.000220007	0.0015893	0.000299176	2.72925	1.54526	cg02579668;ch.1.28801127F;ch.1.28801140F	RAB42;TAF12
chr11	35993771	35993896	126	*	3	0.033368	0.000224606	0.00128629	0.000292508	2.89406	1.98032	cg10114358;cg11489192;cg14595291	LDLRAD3;COMMD9
chr1	237168540	237168670	131	*	3	0.0334017	0.000772955	0.00270597	0.000351298	2.99643	0.681272	cg02957117;cg18816826;cg20601412	MT1HL1
chr3	124358702	124358997	296	*	2	0.0334227	0.000457146	0.000697462	0.000382925	2.13193	1.4747	cg15438184;cg18807940	UMPS;KALRN
chr2	24273454	24274841	1388	*	5	0.0334875	1.63479e-05	0.00279893	3.46604e-05	-3.1023	-1.91918	cg01417669;cg03574735;cg03617983;cg08488528;cg16196348	C2orf44;FKBP1B
chr9	72435533	72436057	525	*	8	0.0334875	0.000212018	0.0268758	0.000335856	1.22846	0.462824	cg00650176;cg02712669;cg09624621;cg11371403;cg14181724;cg14359824;cg24436551;cg24567724	C9orf135
chr21	46969810	46970162	353	*	2	0.0335464	0.000141587	0.00510864	0.000303585	2.56297	2.22052	cg00989103;cg01523740	PCBP3;SLC19A1
chr19	13951168	13951845	678	*	3	0.0336173	0.0140117	0.000808834	0.00092899	2.53178	1.46573	cg05339037;cg14901243;cg24704287	NANOS3;ZSWIM4
chr5	159903753	159903998	246	*	2	0.0336981	0.000444635	0.00103757	0.000450145	3.135	2.02787	cg03833097;cg15463664	PTTG1;ATP10B
chr1	155171798	155172225	428	*	3	0.0337092	0.00433612	0.000217151	0.000727766	-3.98227	-1.79463	cg04750647;cg06667103;cg18383392	MUC1;THBS3
chr1	15738732	15738831	100	*	2	0.0337193	0.000336763	0.00066677	0.000307856	1.787	1.54761	cg23945334;cg25978218	CTRC;EFHD2
chr12	42326382	42326707	326	*	3	0.0338078	0.000105396	0.00494669	0.000258061	1.22129	1.00461	cg17715556;cg18929217;cg20693580	GXYLT1;PDZRN4
chr9	136452840	136453212	373	*	2	0.0338352	0.000217425	0.00255904	0.000369134	-2.83924	-2.14114	cg10302922;cg14527034	FAM163B
chr12	123634159	123634957	799	*	4	0.0338468	0.000173252	0.018516	0.000616993	-2.82859	-1.2302	cg09307742;cg12598211;cg16335893;cg23846877	PITPNM2;MPHOSPH9
chr1	27187994	27188587	594	*	3	0.0338468	0.00698108	0.00264391	0.00151237	-3.04719	-1.52306	cg02242572;cg13235717;cg16549596	SFN
chr18	53177444	53178223	780	*	4	0.0338727	0.00436427	0.00265089	0.00079178	1.63647	0.941773	cg15365302;cg15723937;cg20839080;cg27027723	CCDC68;TCF4
chr1	4036538	4037236	699	*	3	0.0338953	0.000173086	0.0029136	0.000323962	-3.13132	-1.18916	cg02293501;cg12081443;cg16558307	AJAP1;C1orf174
chr15	86123481	86123699	219	*	3	0.033937	7.53017e-05	0.0075803	0.000233477	2.8839	2.26969	cg06722357;cg13708055;cg15535177	AKAP13;KLHL25
chr6	33401192	33401542	351	*	6	0.0339388	0.000210797	0.00512188	0.000350742	-2.0727	-0.972284	cg03866862;cg04718853;cg06373648;cg14928932;cg15448210;cg27530576	ZBTB9;SYNGAP1
chr9	139939662	139939926	265	*	3	0.0339578	0.000144938	0.00554466	0.000323327	1.43524	1.02154	cg10664754;cg14190761;cg26581729	NPDC1
chr5	93758545	93758649	105	*	2	0.0340181	0.000176358	0.0012317	0.000249692	2.18	1.97604	cg11376687;cg24356337	FAM172A;ANKRD32
chr11	35683421	35684799	1379	*	10	0.0341341	3.45599e-06	0.0441212	6.77487e-05	1.54153	0.825784	cg00474746;cg02690968;cg02760962;cg04399091;cg04451748;cg04781326;cg05638188;cg12686414;cg14190649;cg23681730	TRIM44
chr17	74944775	74945219	445	*	5	0.0341341	0.00264416	0.00450899	0.000602912	-2.57729	-0.985447	cg04455639;cg06127313;cg09150928;cg11661236;cg22347696	SEC14L1;MGAT5B
chr3	189034401	189034635	235	*	2	0.03414	0.000127771	0.00298558	0.000249271	-3.17392	-2.22007	cg07066050;cg19989895	TP63;TPRG1
chr5	104727835	104728830	996	*	4	0.0341666	4.12483e-05	0.00514138	8.16985e-05	-2.50842	-1.91746	cg00653516;cg02734891;cg04031491;cg17105935	NONE
chr14	102050490	102051071	582	*	5	0.0341682	1.87055e-05	0.0275068	0.000152009	1.04561	0.732613	cg01067216;cg15444358;cg23012310;cg23429749;cg24127506	PPP2R5C;DIO3
chr17	536304	536443	140	*	2	0.0341682	0.0113684	0.000138717	0.000546051	2.58375	1.32677	cg01340310;cg23510109	FAM101B;VPS53
chr12	27933666	27934075	410	*	3	0.0341748	9.40095e-05	0.00849789	0.000275857	2.7364	1.91988	cg04740941;cg14502345;cg25039269	KLHL42
chr16	67022115	67022719	605	*	8	0.0342597	0.00032564	0.0137681	0.000349727	-3.03904	-1.01113	cg07323447;cg09232225;cg13914417;cg24738274;cg25093756;cg25158002;cg25525704;cg26762050	CES4A
chr19	5074224	5074758	535	*	4	0.0343385	0.000142341	0.0106014	0.000205903	-4.30136	-2.51854	cg07584494;cg15621731;cg17339794;cg17416338	KDM4B;PTPRS
chr13	113718405	113719440	1036	*	7	0.0343729	0.00301284	0.00273343	0.000721618	2.68925	0.414036	cg04708126;cg04874343;cg09190310;cg12924899;cg16325826;cg18653560;cg25307724	F7;MCF2L
chr19	58627297	58627987	691	*	4	0.0343842	0.00108531	0.00733109	0.000502384	-1.53894	-1.05704	cg15128312;cg18599533;cg25972591;cg26368011	ZSCAN18;ZNF135
chr16	1449164	1449921	758	*	6	0.0344273	0.00720693	0.0002351	0.000672074	-3.13678	-0.512522	cg05584712;cg08246323;cg08424513;cg11291747;cg25151834;cg26443922	UNKL;GNPTG
chr7	99527876	99528556	681	*	4	0.0344439	0.000456171	0.00480568	0.000575726	-2.06016	0.466455	cg02108198;cg14368035;cg17431657;cg18915051	GJC3
chr5	125999300	125999513	214	*	2	0.0345014	0.00284061	0.000311519	0.000635442	-2.09784	-0.85046	cg09536630;cg16557736	LMNB1;PHAX
chr8	126649807	126650226	420	*	2	0.0345091	0.000293345	0.00252252	0.000464474	1.92976	1.46894	cg08913523;cg25368948	TRIB1;FAM84B
chr16	89462418	89462782	365	*	3	0.0345091	0.0167661	0.0010312	0.000634446	2.80962	1.27	cg03258727;cg05900234;cg07118196	ANKRD11;ZNF778
chr1	31188992	31190161	1170	*	3	0.0345664	0.00024542	0.00124129	0.000276727	-2.06675	-1.05008	cg04089332;cg13380906;cg16939634	MATN1
chr10	11484502	11485771	1270	*	5	0.0345889	0.000573569	0.00076105	8.76933e-05	1.47617	0.16877	cg06226675;cg09990813;cg14690480;cg19272832;cg19647685	USP6NL;CELF2
chr11	44941388	44942387	1000	*	3	0.0346295	0.000346029	0.00155782	0.000151714	-4.16057	-2.44474	cg02438181;cg08595555;cg25597169	TP53I11;TSPAN18
chr16	19130141	19130461	321	*	2	0.0346354	0.000186565	0.00347922	0.000353577	1.17937	1.15581	cg07607639;cg10087036	SYT17;ITPRIPL2
chr1	31196412	31196938	527	*	7	0.0347278	8.47023e-06	0.0283793	8.98761e-05	-2.08503	-1.56985	cg01022916;cg12473000;cg14183455;cg17461278;cg24230588;cg24531825;cg26721382	MATN1
chr1	26097918	26098531	614	*	5	0.0347446	2.23893e-05	0.0226116	0.000151346	-3.27002	-2.07753	cg04980428;cg05193538;cg06092310;cg14888636;cg16417374	SEPN1;MAN1C1
chr9	94650724	94650905	182	*	2	0.0347446	0.000137086	0.00503694	0.000294452	-2.91499	-2.59417	cg01047739;cg05004918	NFIL3;ROR2
chr15	78526804	78527410	607	*	5	0.0347587	0.0114848	0.00876126	0.000609332	1.65462	1.17647	cg05399703;cg13642872;cg17519101;cg27087809;cg27257408	ACSBG1
chr21	43470714	43470825	112	*	2	0.0348866	0.000170537	0.00424891	0.000343246	-2.77676	-2.40255	cg11403491;cg17258299	ZBTB21;UMODL1
chr16	3692022	3692200	179	*	2	0.0349377	0.000311196	0.0049391	0.00058617	-2.89895	-2.33097	cg01323801;cg19862073	SLX4;DNASE1
chr3	111327532	111327958	427	*	2	0.0349424	0.000104152	0.00435361	0.000226007	1.71986	1.67752	cg14627404;cg24366261	PLCXD2;ZBED2
chr21	35445161	35446012	852	*	11	0.0349644	0.0030465	0.00447033	0.000387449	-1.74366	0.192121	cg04903163;cg05667934;cg06728306;cg09375338;cg10599571;cg10640371;cg10836173;cg15930922;cg15996980;cg23757094;cg25578820	SLC5A3;MRPS6
chr16	67202963	67203406	444	*	3	0.0349683	0.000162062	0.00908143	0.000411675	-2.34748	-1.56285	cg03845837;cg19616242;cg24478478	NOL3
chr16	57673067	57673289	223	*	6	0.0349776	8.21565e-05	0.0176765	0.000278868	-1.35862	-0.892503	cg07429188;cg09109520;cg10696060;cg13251913;cg16939977;cg19385649	GPR97;GPR56
chr3	170019329	170019826	498	*	3	0.035002	9.48362e-05	0.0043679	0.000235033	2.30069	1.86573	cg02151273;cg18038331;cg20099625	SKIL;PRKCI
chr17	1279621	1280152	532	*	2	0.0351224	0.000582105	0.00149986	0.000631894	2.10255	1.55111	cg20239766;cg23643343	YWHAE;TUSC5
chr4	26163424	26163878	455	*	2	0.0351316	0.00215628	0.000636233	0.000882653	3.55514	1.20677	cg11879654;cg16394871	RBPJ;SMIM20
chr6	32427751	32428377	627	*	4	0.0351459	3.55666e-05	0.0186605	0.000190371	0.594036	0.455621	cg10556520;cg12672189;cg15837308;cg20946741	HLA-DRA;HLA-DRB5
chr6	150066836	150066979	144	*	2	0.0352374	0.00282773	0.00178573	0.00183813	1.34807	0.877588	cg00738387;cg24764013	PCMT1;NUP43
chr4	20393304	20393674	371	*	2	0.0352593	0.000951139	0.000654506	0.000577926	-3.59994	-2.1901	cg23712485;cg26854559	PACRGL;SLIT2
chr17	61042718	61043072	355	*	4	0.035285	0.000201853	0.00786897	0.000306265	2.21983	1.51655	cg04522575;cg05363938;cg10833838;cg21380024	MARCH10;TANC2
chr10	74057705	74058092	388	*	5	0.035285	0.000314632	0.00744164	0.000410388	1.87358	0.710878	cg01674036;cg02190572;cg04973995;cg18899730;cg22998476	DDIT4;DNAJB12
chr12	105570724	105571465	742	*	3	0.035417	0.00014994	0.00919329	0.00036815	1.28642	1.16935	cg13379122;cg13558665;cg19330721	APPL2;KIAA1033
chr7	3041079	3041110	32	*	3	0.0354991	0.00510962	0.00010778	0.000445965	-2.80606	-1.30949	cg02751532;cg06779606;cg20037968	GNA12;CARD11
chr15	45670406	45671347	942	*	16	0.0355028	2.82532e-05	0.0414699	0.000170191	-1.3482	-0.394921	cg00645339;cg00767496;cg01145430;cg04025675;cg04980849;cg05896902;cg10088041;cg11032707;cg11431346;cg14910265;cg15744692;cg18435832;cg20381115;cg24328539;cg25908973;cg26796135	GATM
chr5	139681644	139682347	704	*	2	0.0355893	3.20342e-05	0.00164548	6.8116e-05	2.08421	1.66749	cg25132078;cg25377923	PFDN1
chr2	241060773	241060986	214	*	2	0.035612	0.0042827	0.000213975	0.000573044	2.29088	1.30154	cg02144614;cg04902958	OR6B3;MYEOV2
chr7	150951482	150951697	216	*	4	0.035642	0.00477142	0.00030997	0.000334394	-3.54618	-1.88305	cg06400095;cg08116366;cg10533597;cg20808693	NUB1;SMARCD3
chr17	60141337	60141386	50	*	2	0.0356531	0.000221265	0.0013756	0.000307157	1.35578	1.06631	cg03246273;cg08525792	INTS2;MED13
chr3	112395154	112395854	701	*	2	0.0356948	0.000138481	0.00233501	0.00025084	1.97453	1.59868	cg09621958;cg16799191	CCDC80;CD200R1L
chr17	80825471	80825525	55	*	3	0.0357401	0.0204312	9.38278e-05	0.00083098	4.38723	1.51856	cg15369054;cg21693422;cg25754888	ZNF750;B3GNTL1
chr8	141348919	141349194	276	*	2	0.0357587	0.000130507	0.00407169	0.000271111	1.22945	1.05201	cg00521850;cg07217710	TRAPPC9;C8orf17
chr2	3642098	3642967	870	*	13	0.0357623	2.68094e-06	0.0677281	9.57137e-05	-1.22415	-0.631752	cg00835279;cg03579365;cg07921235;cg08498275;cg10945539;cg12135269;cg16430428;cg17872886;cg17904801;cg18105675;cg19867917;cg24755996;cg26615126	COLEC11;RPS7
chr1	47688728	47689193	466	*	2	0.0357969	0.000908423	0.000465163	0.000467315	-4.48319	-2.69837	cg00408773;cg16006738	PDZK1IP1;TAL1
chr11	72433059	72433866	808	*	8	0.0358315	0.00489757	0.0002633	0.000945437	1.32405	0.743637	cg00211661;cg00350448;cg00906105;cg01381367;cg01589860;cg12286963;cg16695389;cg18769818	PDE2A;ARAP1
chr17	21278628	21278879	252	*	2	0.0358894	0.000570778	0.00128458	0.00058366	-3.8845	-2.62126	cg02428753;cg10715460	KCNJ12
chr2	128453108	128453870	763	*	6	0.0359644	9.5914e-06	0.0383644	0.000123365	1.40073	0.550439	cg01821207;cg03738707;cg06741367;cg11059159;cg25223285;cg25277809	LIMS2;SFT2D3
chr10	103113307	103114219	913	*	11	0.0359957	0.105834	0.000116138	0.00181684	1.2264	0.31503	cg01299369;cg04446777;cg08764167;cg10376731;cg12198729;cg13581385;cg13962355;cg17249210;cg19197561;cg19669439;cg25123211	BTRC
chr18	9494893	9495499	607	*	2	0.0360173	0.000300847	0.00199132	0.000438609	2.5571	1.55189	cg18524736;cg25110041	RALBP1;PPP4R1
chr1	65885364	65886160	797	*	11	0.0360294	0.00750598	0.00388601	0.00399666	1.73949	0.189116	cg02096219;cg03853587;cg07342512;cg10062258;cg12004643;cg14976592;cg21655790;cg23055818;cg25307371;cg26299980;cg27515746	LEPR;LEPROT
chr7	130694324	130694909	586	*	2	0.0360325	0.000608733	0.00169287	0.000685167	2.0279	1.69164	cg07331012;cg08675999	MKLN1;KLF14
chr4	36283184	36283990	807	*	5	0.0360365	0.000143851	0.00381399	0.000232913	2.47104	1.27089	cg00682487;cg01411468;cg02770809;cg07991100;cg21010701	DTHD1
chr7	30971307	30971494	188	*	2	0.0360594	0.000121449	0.00226953	0.000223805	-2.07374	-1.96428	cg05485286;cg05577912	GHRHR;AQP1
chr12	54677008	54677325	318	*	3	0.0361438	0.000453895	0.00120189	0.000376729	1.49353	1.05375	cg02583484;cg13753585;cg27542454	CBX5;HNRNPA1
chr6	74289980	74290516	537	*	3	0.0361455	0.000131575	0.00463052	0.000216887	2.07728	1.43514	cg03800922;cg05259836;cg21282907	EEF1A1;SLC17A5
chr2	241568656	241570341	1686	*	7	0.03616	0.00171363	0.000741146	6.45344e-05	-3.34273	-1.08797	cg07432969;cg13264673;cg19282928;cg21151122;cg21638035;cg22079149;cg24543538	GPR35;AQP12B
chr2	37815128	37815701	574	*	3	0.0361901	0.0101122	0.0027817	0.000869314	2.28264	1.43822	cg00993022;cg01362350;cg23519155	CDC42EP3;QPCT
chr14	37127275	37127671	397	*	2	0.0362136	6.23217e-05	0.00205254	0.000125637	-2.50494	-2.14249	cg02178684;cg12857945	PAX9
chr11	66083224	66084163	940	*	6	0.0362802	0.00346994	0.00204966	0.0015353	3.66684	1.47487	cg05496363;cg06419846;cg11067179;cg14027234;cg20367218;cg22213242	CD248
chr8	6405105	6405472	368	*	2	0.0363119	0.000158268	0.00316819	0.000301871	1.70033	1.38771	cg09869156;cg21193744	ANGPT2;MCPH1
chr1	244080781	244081189	409	*	7	0.0363119	0.00416857	9.49404e-05	0.000476725	2.10248	0.208844	cg01311971;cg01656394;cg06785014;cg16049364;cg19743073;cg20719699;cg24718729	ZBTB18;AKT3
chr17	80202961	80203277	317	*	4	0.0363726	0.00384402	0.00135377	0.00083047	-4.83674	-1.426	cg02919794;cg11439535;cg20493718;cg21369801	SLC16A3;CSNK1D
chr1	93250590	93251218	629	*	8	0.0364405	9.3857e-06	0.0339006	0.000127505	2.04902	0.773282	cg00520096;cg06907479;cg11226183;cg13168437;cg14681854;cg17140307;cg24312719;cg26420413	GFI1;EVI5
chr1	33169558	33169850	293	*	3	0.0364405	0.00467923	0.00272963	0.000542237	-2.22066	-1.47704	cg04551500;cg12634957;cg15058557	SYNC
chr13	27735760	27736545	786	*	3	0.0364897	0.00295539	0.00181784	0.000721741	1.81835	1.22489	cg08798179;cg13703163;cg17730000	GPR12;USP12
chr16	89181807	89182492	686	*	7	0.0364897	0.00804169	0.00788407	0.000949978	1.71147	0.780336	cg04251521;cg07463103;cg16488021;cg18581781;cg19669531;cg21330711;cg25963539	CDH15;ACSF3
chr5	140743019	140744983	1965	*	16	0.0364997	1.2528e-06	0.013896	1.43852e-05	-1.42169	-0.621507	cg00882725;cg01911239;cg02022808;cg04773864;cg06575035;cg07520649;cg07870307;cg08067695;cg13307880;cg14738170;cg15829642;cg17451176;cg19192159;cg19560781;cg19748485;cg26594534	PCDHGA5
chr15	78577276	78577389	114	*	2	0.0364997	0.000234233	0.00631197	0.000487284	-2.94791	-2.71834	cg04823049;cg16194509	WDR61;DNAJA4
chr17	34207332	34207663	332	*	5	0.0365015	7.87478e-05	0.0118896	0.000190065	2.78732	1.74606	cg02867514;cg07019599;cg08656816;cg10315334;cg19411729	CCL5
chr2	242128753	242128843	91	*	2	0.0365053	0.000733164	0.000783043	0.000543604	-3.40092	-1.91286	cg07297111;cg15597136	ANO7
chr10	1316614	1317627	1014	*	3	0.0365709	0.000509011	0.00214819	0.00061522	-3.09609	-2.15002	cg09702771;cg14260708;cg24638690	WDR37;ADARB2
chr5	151124950	151124982	33	*	2	0.0365836	0.000214176	0.00510193	0.00043249	1.93758	1.80833	cg06188566;cg06673374	SPARC;G3BP1
chr5	74147684	74148483	800	*	2	0.036592	4.27752e-05	0.00224225	9.26576e-05	2.6019	2.37314	cg08521176;cg17625951	GFM2;FAM169A
chr1	235814039	235814946	908	*	11	0.036679	0.00143623	0.0102851	0.000451338	-2.31444	-0.577658	cg00043510;cg01712686;cg02023150;cg09649610;cg10866988;cg13455717;cg14099468;cg20818778;cg21895505;cg22941646;cg24454695	GNG4
chr21	47316029	47316256	228	*	5	0.036693	0.00390686	0.00103917	0.000553226	-3.17478	-1.05395	cg03808843;cg10703625;cg14990613;cg16216281;cg23238783	COL6A1;PCBP3
chr3	170746012	170746586	575	*	8	0.0367056	1.83903e-05	0.0323185	0.000164783	1.45972	0.914877	cg00264528;cg01146875;cg01423389;cg03699904;cg07139301;cg14777768;cg24302235;cg25203962	SLC2A2
chr7	150020751	150020961	211	*	7	0.0367494	9.37244e-05	0.0167639	0.000120306	1.22861	0.682926	cg02119840;cg02639123;cg11347411;cg11740103;cg21516287;cg22893248;cg25183474	ACTR3C
chr14	103150012	103150300	289	*	3	0.0367779	0.00037841	0.00283883	0.000370409	-1.88244	-0.215062	cg04801085;cg13155549;cg19777001	TRAF3;RCOR1
chr11	57117162	57117666	505	*	4	0.0367827	0.00309682	0.000762395	0.000589092	-2.25826	-1.01457	cg09761846;cg15808924;cg20469689;cg25762396	P2RX3;PRG3
chr5	102463772	102464305	534	*	2	0.0367827	0.000550486	0.00163154	0.000629703	-1.47524	-1.29733	cg12456379;cg15018694	C5orf30;PPIP5K2
chr6	160517316	160517461	146	*	2	0.0367998	0.0033624	0.00020058	0.000501224	-1.07851	-0.372739	cg00328971;cg24246984	SLC22A1;IGF2R
chr3	134125814	134127453	1640	*	5	0.0368654	0.00370074	0.0130968	0.00116987	-2.0471	-1.26204	cg02522498;cg05339588;cg07437373;cg08090496;cg18358061	AMOTL2;ANAPC13
chr2	696745	697161	417	*	2	0.0368758	0.000268563	0.00202757	0.000405003	-1.27375	-1.26045	cg19605392;cg22886201	SNTG2;TMEM18
chr5	1536491	1536762	272	*	2	0.0369008	0.000148947	0.0048333	0.000313908	2.22253	1.92243	cg07183362;cg23489236	LPCAT1;MRPL36
chr6	24936756	24937034	279	*	3	0.0369331	0.00269394	0.000337349	0.000679877	2.55273	1.43278	cg02060515;cg10699171;cg14158710	LRRC16A;FAM65B
chr5	137224284	137224904	621	*	4	0.0369724	0.000271209	0.0217916	0.000825979	0.861856	0.709067	cg00373499;cg00669966;cg10535132;cg14697642	PKD2L2
chr11	32456340	32457257	918	*	13	0.0369836	0.0136952	0.0426054	0.000713401	-2.3493	-0.684011	cg01952234;cg03669907;cg07193766;cg07565441;cg13450005;cg13663793;cg14657517;cg15107670;cg19074340;cg19126300;cg19570244;cg20134916;cg21548155	WT1
chr20	55574760	55575133	374	*	4	0.0370172	0.00103058	0.00456064	0.000475495	-2.95466	-1.62417	cg09642854;cg16487637;cg18834605;cg22599191	BMP7;TFAP2C
chr7	157195543	157195815	273	*	2	0.0370578	0.0073067	0.000301287	0.000881418	1.88751	0.853231	cg08011146;cg20603964	DNAJB6
chr17	43462526	43463117	592	*	3	0.0370867	0.000242032	0.00818921	0.000467301	1.84594	1.40266	cg12798194;cg19270768;cg20615344	SPATA32;ARHGAP27
chr1	37321669	37321794	126	*	2	0.0370867	0.00223506	0.000257851	0.000505932	-1.97334	-1.25074	cg14260566;cg14960282	CSF3R;GRIK3
chr14	91724449	91724747	299	*	3	0.0370996	0.000197915	0.00925689	0.000460095	2.29909	-0.475842	cg02880593;cg12816157;cg19354180	GPR68
chr6	43265339	43266151	813	*	5	0.0372783	0.00555233	0.00337572	0.000559704	-2.78785	-1.36302	cg03990905;cg07037963;cg11806084;cg16465769;cg24922992	SLC22A7
chr6	6322132	6322378	247	*	3	0.0372975	0.00128961	0.00379103	0.00098034	-2.45039	-1.07192	cg18880660;cg19521311;cg21071708	F13A1
chr5	140807225	140808772	1548	*	5	0.0374142	3.39297e-06	0.00861859	1.80824e-05	-1.24022	-0.852873	cg00808170;cg05934406;cg17303540;cg21929183;cg24272454	PCDHGA12
chr11	14274978	14275066	89	*	2	0.0374505	0.0105013	0.000174034	0.000642016	-5.85098	-3.13979	cg02750391;cg11186825	RRAS2;FAR1
chr17	62131694	62131780	87	*	3	0.0374861	0.119896	5.81932e-05	0.000931126	1.04032	0.387162	cg04946721;cg16739096;cg23702945	ICAM2;ERN1
chr15	89879097	89879515	419	*	3	0.0374861	0.00168771	0.00241064	0.00134144	1.06296	0.834553	cg01192051;cg01877814;cg24365117	POLG
chr5	159201305	159201696	392	*	2	0.0374989	0.0117811	0.00130695	0.00297782	-4.20854	-2.33401	cg09527106;cg13215514	IL12B;ADRA1B
chr12	126003710	126003856	147	*	2	0.037572	0.000473909	0.000613197	0.000368299	1.6437	0.164053	cg09122455;cg16964733	TMEM132B
chr14	57275967	57276527	561	*	5	0.0375931	0.00478006	0.0114268	0.00148162	-1.54954	-0.655208	cg00822495;cg02036261;cg02086467;cg03091551;cg13023623	OTX2
chr15	42787188	42788175	988	*	16	0.0376042	0.000235501	0.0150286	0.000238933	1.50681	0.502664	cg02878040;cg03018028;cg05554536;cg05646492;cg06751597;cg08397633;cg10456710;cg12281446;cg12340271;cg14205524;cg18415350;cg18580117;cg19835246;cg19872010;cg22382455;cg26348910	SNAP23
chr5	149512117	149512625	509	*	4	0.0376748	0.00511683	0.00612394	0.00121971	-2.50971	-1.13293	cg01816748;cg05367151;cg22032789;cg23496331	CSF1R;PDGFRB
chr1	85763605	85764021	417	*	2	0.0377225	0.000120089	0.00442509	0.000256453	1.94338	1.72414	cg00612352;cg27183818	BCL10;DDAH1
chr8	141057827	141058087	261	*	2	0.0377225	0.00122415	0.000372605	0.000481492	-3.83423	-2.55861	cg12622800;cg13543706	C8orf17;TRAPPC9
chr8	60961961	60962104	144	*	3	0.037774	0.000270268	0.00709656	0.000429506	2.39719	1.83122	cg07205936;cg15126175;cg22680827	TOX;CA8
chr10	45937578	45938670	1093	*	7	0.0378801	1.80808e-05	0.0212293	0.000114655	-2.22795	-0.601441	cg02500992;cg03190251;cg14968482;cg16379826;cg20900036;cg23210906;cg27191463	ALOX5;MARCH8
chr12	14426636	14426994	359	*	2	0.0379034	0.000263966	0.00198741	0.000397129	2.79268	2.09697	cg04598815;cg07711192	GRIN2B;ATF7IP
chr5	32139112	32139135	24	*	2	0.0379319	0.00022054	0.00146889	0.000313462	2.2195	1.5734	cg10455314;cg25248319	GOLPH3;PDZD2
chr1	201433932	201435663	1732	*	5	0.037962	1.38305e-06	0.0141975	1.38383e-05	-2.26579	-2.05205	cg03715459;cg13671816;cg16429759;cg26120226;cg26572921	TNNI1;PHLDA3
chr18	37379468	37380258	791	*	2	0.0380701	8.10455e-05	0.00235152	0.000161442	1.81918	1.25512	cg15612221;cg27561567	NONE
chr1	16460075	16460239	165	*	3	0.0381713	0.000633077	0.0045696	0.000562004	-2.33087	-1.81473	cg03065168;cg09832381;cg15346134	FAM131C;EPHA2
chr7	129396013	129396078	66	*	2	0.0381753	0.00042661	0.0017971	0.000546469	-3.3263	-2.37014	cg03277125;cg13251597	NRF1;UBE2H
chr15	74689453	74689837	385	*	2	0.0381753	0.00391759	0.000477275	0.00096754	4.11798	1.74065	cg17349330;cg21199638	CYP11A1;SEMA7A
chr17	62004942	62005356	415	*	2	0.0382402	0.00260855	0.000629157	0.000962371	-4.40092	-2.75843	cg03431669;cg14343637	GH1;CD79B
chr21	43098516	43099460	945	*	7	0.0384104	0.000247196	0.0147302	0.000319199	-1.21174	0.269372	cg01753209;cg03364381;cg12656497;cg12792526;cg19110725;cg20206277;cg27263741	TMPRSS2;RIPK4
chr7	4249825	4250180	356	*	3	0.0384642	0.00573221	0.00146805	0.000827359	-2.2952	-1.31817	cg20265953;cg21519944;cg22967140	FOXK1;SDK1
chr15	92400773	92401373	601	*	3	0.0385193	0.000158689	0.00343485	0.000203469	3.45201	1.73999	cg22014955;cg22976526;cg24109093	ST8SIA2;SLCO3A1
chr11	4825232	4825815	584	*	3	0.0385277	0.00737956	0.000444214	0.000915959	-2.8374	-1.43779	cg01008164;cg09315775;cg15889462	OR52R1
chr8	139883287	139883385	99	*	2	0.0385604	0.00641164	0.000175192	0.000563653	-2.96621	-1.69924	cg09989694;cg17783213	FAM135B;COL22A1
chr20	46293769	46294115	347	*	2	0.0385604	0.000931592	0.00166087	0.000903536	-2.12276	-0.531001	cg03761392;cg15891639	SULF2;NCOA3
chr8	67004528	67004538	11	*	2	0.0385718	0.000162895	0.00238821	0.00028767	1.44772	1.25512	cg04725636;cg08716391	TRIM55;DNAJC5B
chr21	37667639	37668481	843	*	5	0.0385732	0.000243559	0.0088887	0.000450571	3.65144	1.2619	cg00622655;cg05163357;cg13402292;cg22820639;cg24338411	MORC3;DOPEY2
chr12	4060781	4061025	245	*	2	0.0385967	0.0196383	0.000225064	0.000908326	-2.41921	-1.12085	cg02772266;cg13803245	CCND2;PARP11
chr7	100343083	100343110	28	*	2	0.0388107	0.00013087	0.00487419	0.000281174	-0.746425	-0.594348	cg16850897;cg20848291	EPO;EPHB4
chr2	103035227	103035314	88	*	2	0.0388107	0.000259327	0.00223428	0.000406734	1.23612	1.08094	cg12640402;cg18156583	IL18RAP
chr14	50988384	50988575	192	*	2	0.0388391	0.00139607	0.000356518	0.000500772	3.14618	1.80184	cg05324121;cg21809516	CDKL1;MAP4K5
chr12	47219626	47220197	572	*	13	0.0388428	9.55411e-06	0.0778071	0.00018448	-0.917807	-0.536783	cg04053798;cg04094478;cg07102229;cg07601320;cg11146691;cg11177839;cg11331445;cg14671384;cg15584813;cg17501823;cg18064171;cg21428710;cg26127231	SLC38A4
chr11	34533294	34533846	553	*	3	0.0388483	0.00628777	0.000738484	0.00170176	-3.60776	-1.71433	cg00690596;cg05390144;cg10449409	ELF5
chr7	157129064	157130065	1002	*	12	0.0389464	0.000514758	0.00312549	0.000190909	-1.63017	-0.044823	cg00553120;cg08620789;cg09903872;cg11695266;cg12690313;cg13456653;cg14567287;cg19249678;cg21240861;cg22044861;cg23170771;cg25707994	DNAJB6
chr17	40337513	40337892	380	*	9	0.0389464	0.00313706	0.000582267	0.000743694	-3.98417	-1.21183	cg03032532;cg05159732;cg06753606;cg13045482;cg13337307;cg15182955;cg19057309;cg20372821;cg27105465	KCNH4;HCRT
chr12	132310968	132311269	302	*	3	0.0389512	0.00196557	0.0008069	0.000797513	-2.88022	-1.62378	cg02810674;cg11242814;cg19548353	MMP17
chr10	48391314	48392130	817	*	4	0.0389863	0.0322059	0.000903927	0.00561934	-5.26759	-1.32559	cg01042100;cg02086431;cg13830125;cg24053375	RBP3
chr1	44489610	44490008	399	*	2	0.039041	0.000258413	0.00247883	0.00041878	-2.51941	-2.39539	cg17605048;cg19913965	KLF17;SLC6A9
chr19	13125170	13125988	819	*	5	0.0390455	0.0132016	0.00182832	0.000688296	-3.01596	-0.156889	cg14925616;cg17928147;cg24060551;cg27304533;cg27392771	NFIX;LYL1
chr6	30633326	30634310	985	*	9	0.0391348	0.00587056	0.00228979	0.000644411	2.1762	-0.0973478	cg05225038;cg08194384;cg08228596;cg11392062;cg12062310;cg13141065;cg15055187;cg23927832;cg26883990	DHX16;ATAT1
chr17	39892088	39892343	256	*	2	0.0392184	0.00083338	0.00164072	0.00083532	-1.81798	-0.528148	cg03324101;cg26097275	HAP1
chr15	67316861	67317639	779	*	2	0.0392335	8.85883e-05	0.00249419	0.00017624	2.77584	2.1854	cg23929988;cg24231804	SMAD3;SMAD6
[truncated: 327 more rows]

[truncated: 11 more sheets: Supplementary Table 10, Supplementary Table 11, Supplementary Table 12, Supplementary Table 13, Supplementary Table 14, Supplementary Table 15, Supplementary Table 16, Supplementary Table 17, Supplementary Table 18, Supplementary Table 19, Supplementary Table 20]
